# Supplementary material for: Construction of a high-density bin-map and identification of fruit quality-related quantitative trait loci and functional genes in pear
Source: Hortic Res. 2022 Jun 23;9:uhac141. doi: 10.1093/hr/uhac141 (PMC9437719; doi:10.1093/hr/uhac141)
Supplement: supp_data_uhac141 [file supp_data_uhac141.zip]

Archive with 5 entries (5 files):
- FigS1_BD-map_to_LNHK-map.pdf
- FigS2_LOD_Value.pdf
- FigS3_PbrLCA2.pdf
- FigS4.pdf
- Supplementary tables.xlsx
