# Supplementary material for: Construction of a high-density bin-map and identification of fruit quality-related quantitative trait loci and functional genes in pear
Source: Hortic Res. 2022 Jun 23;9:uhac141. doi: 10.1093/hr/uhac141 (PMC9437719; doi:10.1093/hr/uhac141)
Supplement: supp_data_uhac141 [file supp_data_uhac141.zip › Supplementary tables.xlsx]

## Sheet: Supplementary Table S1
Supplementary Table S1 Physical position of 5,515 bin markers in the reference pear genome ‘Dangshansuli’ and the number of SNPs in each bin marker.
Bin marker	Scaffold	Strat-posi (bp)	Total length (bp)	No. of SNPs
hk0001	scaffold1.0.1	185331	499996	882
hk0002	scaffold1.0.1	685449	161428	316
hk0003	scaffold1.0.1	1431019	490884	1277
hk0004	scaffold1.0.1	1944592	495067	412
hk0005	scaffold1.0.1	2453151	497488	337
hk0006	scaffold1.0.1	2965733	494275	116
hk0007	scaffold1.0.1	3475178	497771	144
hk0008	scaffold1.0.1	3990924	125691	21
hk0009	scaffold2.0.1	198317	475730	61
hk0010	scaffold2.0.1	698797	499857	357
hk0011	scaffold2.0.1	1199010	478058	526
hk0012	scaffold2.0.1	1715777	499962	728
hk0013	scaffold2.0.1	2215790	477735	164
hk0014	scaffold2.0.1	2748723	485347	50
hk0015	scaffold2.0.1	3263393	270745	150
hk0016	scaffold3.0	1393	499023	752
hk0017	scaffold3.0	505985	499890	1042
hk0018	scaffold3.0	1006309	499966	1364
hk0019	scaffold3.0	1507100	499855	1678
hk0020	scaffold3.0	2007546	499918	1391
hk0021	scaffold3.0	2515706	495453	926
hk0022	scaffold3.0	3028122	476537	1019
hk0023	scaffold4.0	13421	500001	964
hk0024	scaffold4.0	513546	498805	986
hk0025	scaffold4.0	1013690	482534	273
hk0026	scaffold4.0	1524937	432519	348
hk0027	scaffold5.0	3929	427918	72
hk0028	scaffold5.0	647230	499495	903
hk0029	scaffold5.0	1148752	479732	666
hk0030	scaffold5.0	1650710	170870	143
hk0031	scaffold6.0.1	24480	499196	608
hk0032	scaffold6.0.1	529081	499601	722
hk0033	scaffold6.0.1	1036783	460415	389
hk0034	scaffold6.0.1	1643284	90606	39
hk0035	scaffold7.0.1	18811	494760	261
hk0036	scaffold7.0.1	691575	302383	4
hk0037	scaffold7.0.1	1273070	497244	1082
hk0038	scaffold7.0.1	1777802	45677	33
hk0039	scaffold8.0.6	4636	499969	1736
hk0040	scaffold8.0.6	504902	498428	1569
hk0041	scaffold8.0.6	1006521	311721	93
hk0042	scaffold9.0.1	971	496485	655
hk0043	scaffold9.0.1	501945	496582	615
hk0044	scaffold9.0.1	1003521	481025	249
hk0045	scaffold9.0.1	1541344	255928	115
hk0046	scaffold10.0.1	969	499988	949
hk0047	scaffold10.0.1	501940	497027	1441
hk0048	scaffold10.0.1	1003230	499573	1615
hk0049	scaffold10.0.1	1503399	255071	349
hk0050	scaffold11.0	3411	499507	398
hk0051	scaffold11.0	503470	461482	159
hk0052	scaffold11.0	1419918	285275	592
hk0053	scaffold12.0.1	403443	358955	444
hk0054	scaffold13.0.1	21485	499989	853
hk0055	scaffold13.0.1	521604	499335	638
hk0056	scaffold13.0.1	1023917	321881	133
hk0057	scaffold13.0.1	1561908	1	1
hk0058	scaffold14.0.1	317194	499716	1130
hk0059	scaffold14.0.1	817456	496574	745
hk0060	scaffold14.0.1	1319206	350442	516
hk0061	scaffold15.0.1	17235	494295	456
hk0062	scaffold15.0.1	519164	499822	784
hk0063	scaffold15.0.1	1027742	499550	512
hk0064	scaffold15.0.1	1531104	92715	117
hk0065	scaffold16.0.1	276455	1	1
hk0066	scaffold16.0.1	1029433	499992	1349
hk0067	scaffold16.0.1	1529460	70326	30
hk0068	scaffold17.0.2	2157	496089	1529
hk0069	scaffold17.0.2	527978	154014	101
hk0070	scaffold18.0.1	25252	498444	940
hk0071	scaffold18.0.1	531631	959999	688
hk0072	scaffold19.0.1	165780	13193	4
hk0073	scaffold19.0.1	692773	1	1
hk0074	scaffold20.0.1	192	499778	744
hk0075	scaffold20.0.1	500502	497253	1603
hk0076	scaffold20.0.1	1002776	240837	242
hk0077	scaffold21.0	989705	476133	543
hk0078	scaffold22.0	111322	478336	349
hk0079	scaffold22.0	646054	496436	326
hk0080	scaffold22.0	1149098	1	1
hk0081	scaffold23.0.1	11355	330071	571
hk0082	scaffold24.0	703	494198	983
hk0083	scaffold24.0	501209	499936	954
hk0084	scaffold24.0	1013129	415949	443
hk0085	scaffold25.0	1463	498113	894
hk0086	scaffold25.0	503685	397220	299
hk0087	scaffold25.0	1052169	355728	2
hk0088	scaffold26.0.1	1212	493551	904
hk0089	scaffold26.0.1	504483	486244	704
hk0090	scaffold26.0.1	1083947	74808	45
hk0091	scaffold27.0	55064	496970	217
hk0092	scaffold27.0	562060	334860	199
hk0093	scaffold28.0.1	268838	495349	1228
hk0094	scaffold28.0.1	770008	499077	752
hk0095	scaffold28.0.1	1270151	102442	127
hk0096	scaffold29.0	3753	493557	378
hk0097	scaffold29.0	507662	497660	902
hk0098	scaffold29.0	1012290	239620	527
hk0099	scaffold30.0.1	197	498721	629
hk0100	scaffold30.0.1	500513	490673	666
hk0101	scaffold30.0.1	1044118	485236	474
hk0102	scaffold30.0.1	1556602	6268	8
hk0103	scaffold31.0	121211	499806	1546
hk0104	scaffold31.0	621349	118221	467
hk0105	scaffold31.0	1295838	45273	49
hk0106	scaffold32.0	80035	495506	821
hk0107	scaffold32.0	586810	459829	824
hk0108	scaffold32.0	1087679	185790	12
hk0109	scaffold33.0.1	196556	446967	235
hk0110	scaffold33.0.1	707137	497300	1591
hk0111	scaffold33.0.1	1207591	135951	575
hk0112	scaffold34.0.1	2583	466128	1239
hk0113	scaffold34.0.1	519643	498937	397
hk0114	scaffold34.0.1	1020080	297138	201
hk0115	scaffold35.0.1	224	498678	1116
hk0116	scaffold35.0.1	501040	444432	1393
hk0117	scaffold35.0.1	1005192	324893	1606
hk0118	scaffold36.0	561205	475321	311
hk0119	scaffold36.0	1112567	159	2
hk0120	scaffold38.0.1	195523	151486	123
hk0121	scaffold38.0.1	871819	350876	84
hk0122	scaffold39.0.1	161668	499889	1107
hk0123	scaffold39.0.1	661869	628598	3223
hk0124	scaffold40.0	43471	498728	338
hk0125	scaffold40.0	544052	498728	317
hk0126	scaffold40.0	1088481	177462	228
hk0127	scaffold41.0	28847	1	1
hk0128	scaffold41.0	940387	327657	111
hk0129	scaffold42.0.1	207510	341915	599
hk0130	scaffold42.0.1	986328	286456	173
hk0131	scaffold44.2.16	26132	339745	577
hk0132	scaffold45.0.1	30540	497107	159
hk0133	scaffold45.0.1	535531	488412	855
hk0134	scaffold45.0.1	1038157	209418	55
hk0135	scaffold46.0	4056	496658	785
hk0136	scaffold46.0	517383	487920	700
hk0137	scaffold46.0	1026082	228879	563
hk0138	scaffold47.0	12666	498798	95
hk0139	scaffold47.0	512965	499996	1309
hk0140	scaffold47.0	1013000	124446	254
hk0141	scaffold48.0.1	21229	494948	575
hk0142	scaffold48.0.1	525552	478690	213
hk0143	scaffold48.0.1	1030404	167570	135
hk0144	scaffold49.1.18	47956	1	1
hk0145	scaffold49.2	2263	306668	373
hk0146	scaffold49.1.1	3136	324691	139
hk0147	scaffold50.0	606	500000	2985
hk0148	scaffold50.0	500659	499693	5200
hk0149	scaffold50.0	1000679	171531	332
hk0150	scaffold51.0	14436	496512	155
hk0151	scaffold51.0	525702	408679	152
hk0152	scaffold52.0.1	742665	399284	830
hk0153	scaffold53.0.1	1196	480797	1110
hk0154	scaffold53.0.1	502993	488222	1130
hk0155	scaffold53.0.1	1004415	170079	251
hk0156	scaffold54.1	1707	100608	239
hk0157	scaffold54.2.1	139	496127	934
hk0158	scaffold55.0.1	17539	499923	1545
hk0159	scaffold55.0.1	517541	499994	1371
hk0160	scaffold55.0.1	1017585	175587	265
hk0161	scaffold56.0.1	574	498212	258
hk0162	scaffold56.0.1	501148	175329	72
hk0163	scaffold56.0.1	1191749	1	1
hk0164	scaffold57.0	138333	497950	663
hk0165	scaffold57.0	639471	475466	784
hk0166	scaffold57.0	1146206	33801	11
hk0167	scaffold58.0.1	692	463369	165
hk0168	scaffold58.0.1	570178	499645	855
hk0169	scaffold58.0.1	1070707	113772	333
hk0170	scaffold59.0.1	407	496855	489
hk0171	scaffold59.0.1	509021	303294	146
hk0172	scaffold60.0	1058	499532	3529
hk0173	scaffold60.0	505097	416551	396
hk0174	scaffold60.0	1132156	1	1
hk0175	scaffold61.0	20390	412245	74
hk0176	scaffold61.0	843376	328206	159
hk0177	scaffold62.0	88022	38947	37
hk0178	scaffold62.0	922268	189338	201
hk0179	scaffold63.0	55548	498416	88
hk0180	scaffold63.0	562626	499742	76
hk0181	scaffold63.0	1064666	68840	214
hk0182	scaffold64.0	350534	422447	464
hk0183	scaffold64.0	1040755	81274	379
hk0184	scaffold65.0.1	78717	479396	1591
hk0185	scaffold65.0.1	607284	478652	385
hk0186	scaffold66.0.1	90431	54060	94
hk0187	scaffold66.0.1	595445	328659	254
hk0188	scaffold66.0.11	33820	20	2
hk0189	scaffold68.0	213527	72224	129
hk0190	scaffold68.0	786476	329142	713
hk0191	scaffold69.0	37390	498463	374
hk0192	scaffold69.0	539516	493817	201
hk0193	scaffold69.0	1045764	48812	16
hk0194	scaffold70.0.1	225	499428	2024
hk0195	scaffold70.0.1	504954	442623	863
hk0196	scaffold71.0.1	25685	499362	425
hk0197	scaffold71.0.1	529617	483263	522
hk0198	scaffold71.0.1	1035966	52252	37
hk0199	scaffold72.0	316448	251731	264
hk0200	scaffold72.0	961372	20620	5
hk0201	scaffold73.0.1	7934	333389	369
hk0202	scaffold73.0.1	663933	1	1
hk0203	scaffold74.0.1	683	493622	1228
hk0204	scaffold74.0.1	502012	499984	1165
hk0205	scaffold74.0.1	1002013	57876	295
hk0206	scaffold75.0	6161	498257	20
hk0207	scaffold75.0	612167	367664	133
hk0208	scaffold76.0	8841	458999	590
hk0209	scaffold76.0	510803	490599	126
hk0210	scaffold76.0	1013278	37753	70
hk0211	scaffold77.0.1	31331	463356	1469
hk0212	scaffold77.0.1	549906	486254	1048
hk0213	scaffold78.0	3911	490992	503
hk0214	scaffold78.0	504362	499570	292
hk0215	scaffold78.0	1013505	19424	3
hk0216	scaffold79.0	1512	490089	423
hk0217	scaffold79.0	507084	318012	156
hk0218	scaffold80.0.1	3751	498102	544
hk0219	scaffold80.0.1	510808	305618	588
hk0220	scaffold81.0	601012	178484	86
hk0221	scaffold82.0.1	283	485129	238
hk0222	scaffold82.0.1	530196	403065	237
hk0223	scaffold83.0	213694	499988	199
hk0224	scaffold83.0	714630	254173	90
hk0225	scaffold84.0	1267	495993	761
hk0226	scaffold84.0	656755	319000	1359
hk0227	scaffold85.0.1	8460	499559	602
hk0228	scaffold85.0.1	508474	459781	730
hk0229	scaffold85.0.1	1009344	9	2
hk0230	scaffold86.0	611	450570	836
hk0231	scaffold86.0	536161	252964	584
hk0232	scaffold87.0.1	185	499836	354
hk0233	scaffold87.0.1	500229	491292	675
hk0234	scaffold88.0.1	475731	494391	56
hk0235	scaffold89.0.1	64479	1	1
hk0236	scaffold90.0	406	498806	956
hk0237	scaffold90.0	503100	451375	407
hk0238	scaffold91.0.1	47210	143706	2
hk0239	scaffold91.0.1	787984	122064	15
hk0240	scaffold92.0	38295	496554	195
hk0241	scaffold92.0	550073	416917	306
hk0242	scaffold93.0	8370	496816	450
hk0243	scaffold93.0	512603	406363	98
hk0244	scaffold94.0	262	199250	780
hk0245	scaffold94.0	944800	1	1
hk0246	scaffold95.0.1	792990	140576	155
hk0247	scaffold96.0.1	5821	499508	1448
hk0248	scaffold96.0.1	506010	335874	1475
hk0249	scaffold97.0.1	2846	499588	581
hk0250	scaffold97.0.1	507438	454648	793
hk0251	scaffold98.0.1	3495	499949	1151
hk0252	scaffold98.0.1	503552	27922	86
hk0253	scaffold99.0	265	499401	2201
hk0254	scaffold99.0	500736	301489	82
hk0255	scaffold100.0.1	136966	499929	1142
hk0256	scaffold100.0.1	637590	284721	303
hk0257	scaffold101.0	196913	499262	882
hk0258	scaffold101.0	702585	241623	451
hk0259	scaffold102.0.1	387	909237	1639
hk0260	scaffold103.0	979	494596	955
hk0261	scaffold103.0	505872	384883	1207
hk0262	scaffold104.0.1	1533	499811	447
hk0263	scaffold104.0.1	501976	358037	226
hk0264	scaffold105.0	581045	322641	69
hk0265	scaffold106.0	27428	499889	428
hk0266	scaffold106.0	527657	406451	422
hk0267	scaffold107.0.1	2275	497403	433
hk0268	scaffold107.0.1	504131	425884	382
hk0269	scaffold108.0	13556	464808	1105
hk0270	scaffold109.0.1	11563	499851	234
hk0271	scaffold109.0.1	511711	416492	468
hk0272	scaffold110.0	1670	497039	736
hk0273	scaffold110.0	502889	426776	675
hk0274	scaffold111.0.1	6390	468227	595
hk0275	scaffold111.0.1	586437	335659	23
hk0276	scaffold112.0.1	18742	412297	245
hk0277	scaffold112.0.1	557780	298053	20
hk0278	scaffold113.0	5283	491828	945
hk0279	scaffold113.0	506262	346289	317
hk0280	scaffold114.0.1	69063	496525	465
hk0281	scaffold114.0.1	570333	330897	955
hk0282	scaffold115.0	1906	499979	1180
hk0283	scaffold115.0	503067	385521	848
hk0284	scaffold116.0.1	1799	499811	1198
hk0285	scaffold116.0.1	501848	389825	731
hk0286	scaffold117.0.1	505634	240686	366
hk0287	scaffold118.0	130	495652	336
hk0288	scaffold118.0	502851	161296	57
hk0289	scaffold119.0	26878	124123	16
hk0290	scaffold119.0	529707	342157	4
hk0291	scaffold121.0.1	14168	477958	75
hk0292	scaffold121.0.1	528956	289167	24
hk0293	scaffold122.0.1	456	1	1
hk0294	scaffold123.0	350131	499962	1912
hk0295	scaffold123.0	850183	10872	103
hk0296	scaffold124.0.1	5694	499656	1958
hk0297	scaffold124.0.1	507372	258464	194
hk0298	scaffold125.0	363481	144142	5
hk0299	scaffold126.0.1	18180	392445	1220
hk0300	scaffold127.0.1	1014	499833	756
hk0301	scaffold127.0.1	501700	343297	783
hk0302	scaffold128.0	148977	1	1
hk0303	scaffold129.0	787	496859	125
hk0304	scaffold129.0	502205	315424	291
hk0305	scaffold130.0	208321	499857	1597
hk0306	scaffold130.0	708816	125602	668
hk0307	scaffold131.0.1	64331	277592	710
hk0308	scaffold132.0.1	18440	499971	290
hk0309	scaffold132.0.1	518585	308235	269
hk0310	scaffold133.0	9504	494061	222
hk0311	scaffold133.0	549370	268403	110
hk0312	scaffold134.1.1	520	291239	1180
hk0313	scaffold134.2	5734	25380	3
hk0314	scaffold135.0.1	33091	456971	303
hk0315	scaffold135.0.1	536514	74557	37
hk0316	scaffold136.0.1	22638	345184	338
hk0317	scaffold136.0.1	582885	240465	629
hk0318	scaffold137.0.1	233131	285081	451
hk0319	scaffold138.0.1	87556	500000	352
hk0320	scaffold138.0.1	590873	192787	177
hk0321	scaffold139.0.1	130056	499119	234
hk0322	scaffold139.0.1	633564	185272	124
hk0323	scaffold140.0	99665	498665	647
hk0324	scaffold140.0	626566	194210	31
hk0325	scaffold141.0	365801	418840	334
hk0326	scaffold142.0	51388	495719	1058
hk0327	scaffold142.0	552935	147358	159
hk0328	scaffold143.0	1627	499991	491
hk0329	scaffold143.0	501681	112676	716
hk0330	scaffold144.0	1243	484720	380
hk0331	scaffold144.0	526862	274762	153
hk0332	scaffold145.0	125353	224259	188
hk0333	scaffold146.0	520039	237850	27
hk0334	scaffold147.0	45732	465411	475
hk0335	scaffold147.0	580568	55404	3
hk0336	scaffold148.0	43888	494445	100
hk0337	scaffold148.0	690144	110972	20
hk0338	scaffold149.0.1	16173	499718	1122
hk0339	scaffold149.0.1	516308	238739	671
hk0340	scaffold150.0	296322	497567	413
hk0341	scaffold151.0	212019	493236	364
hk0342	scaffold151.0	715679	54311	8
hk0343	scaffold152.0.1	113783	428504	1147
hk0344	scaffold153.0	17677	478305	657
hk0345	scaffold153.0	574371	207883	416
hk0346	scaffold154.0	503	777331	2053
hk0347	scaffold155.0.1	267894	287638	349
hk0348	scaffold156.0	294	375693	1333
hk0349	scaffold156.0	685854	48965	3
hk0350	scaffold157.0	17454	499766	768
hk0351	scaffold157.0	518098	247472	894
hk0352	scaffold158.0	1009	492162	1028
hk0353	scaffold158.0	530883	179435	365
hk0354	scaffold159.0	65817	497709	929
hk0355	scaffold159.0	610454	68858	22
hk0356	scaffold160.2	5489	193639	57
hk0357	scaffold160.1.1	74466	83436	27
hk0358	scaffold161.0	664537	96784	191
hk0359	scaffold162.0	2972	481445	361
hk0360	scaffold162.0	553884	201497	34
hk0361	scaffold163.0	10770	350775	628
hk0362	scaffold163.0	689641	28807	3
hk0363	scaffold164.0	367	495176	1008
hk0364	scaffold164.0	504178	133041	167
hk0365	scaffold165.2.1	12611	286244	1150
hk0366	scaffold165.1	274	64917	221
hk0367	scaffold166.0.1	12609	499978	652
hk0368	scaffold166.0.1	513636	213902	286
hk0369	scaffold167.0	4639	463988	33
hk0370	scaffold167.0	582828	152872	18
hk0371	scaffold168.0.1	7069	495028	621
hk0372	scaffold168.0.1	509315	63689	40
hk0373	scaffold169.0	104086	497784	792
hk0374	scaffold169.0	694646	29359	16
hk0375	scaffold170.2.1	13679	72745	12
hk0376	scaffold170.1	3531	24103	21
hk0377	scaffold171.0	35932	464189	1263
hk0378	scaffold171.0	541721	175309	128
hk0379	scaffold172.0	652	498666	858
hk0380	scaffold172.0	506069	218197	439
hk0381	scaffold173.0	257971	378399	377
hk0382	scaffold174.0.1	11913	496874	350
hk0383	scaffold174.0.1	512807	195476	217
hk0384	scaffold175.0.1	8227	496325	378
hk0385	scaffold175.0.1	511234	121578	182
hk0386	scaffold176.0	125319	499993	1136
hk0387	scaffold176.0	625476	45254	76
hk0388	scaffold177.0.1	442	491351	1441
hk0389	scaffold177.0.1	508342	179850	197
hk0390	scaffold178.0.1	710	498679	784
hk0391	scaffold178.0.1	514617	85608	27
hk0392	scaffold179.0	5803	477381	1356
hk0393	scaffold179.0	606938	10965	2
hk0394	scaffold180.0	797	483373	682
hk0395	scaffold180.0	503601	206830	81
hk0396	scaffold181.0	1203	499926	801
hk0397	scaffold181.0	505469	194140	122
hk0398	scaffold182.0.1	469535	98447	13
hk0399	scaffold183.0	13081	1	1
hk0400	scaffold184.0.1	300	100290	135
hk0401	scaffold184.0.2	24738	498395	351
hk0402	scaffold184.0.2	530529	5568	7
hk0403	scaffold185.0.1	17684	485055	717
hk0404	scaffold185.0.1	526411	170413	187
hk0405	scaffold186.0.1	340458	351150	1545
hk0406	scaffold187.0.1	1077	497697	1352
hk0407	scaffold187.0.1	511570	173548	794
hk0408	scaffold188.0.1	321604	4	3
hk0409	scaffold189.0	133031	436774	22
hk0410	scaffold189.0	666258	17696	13
hk0411	scaffold190.0	124113	494569	308
hk0412	scaffold190.0	624875	48914	11
hk0413	scaffold191.0	48751	427200	989
hk0414	scaffold192.0.1	3444	376128	1264
hk0415	scaffold192.0.3	837	162473	460
hk0416	scaffold194.0.1	444	499757	1251
hk0417	scaffold194.0.1	500583	155348	380
hk0418	scaffold195.0	113415	15484	81
hk0419	scaffold196.0	21107	449204	1337
hk0420	scaffold196.0	532410	127733	49
hk0421	scaffold197.0	21975	497553	494
hk0422	scaffold198.0	507	490826	1023
hk0423	scaffold198.0	519416	140199	284
hk0424	scaffold199.0	3018	476976	191
hk0425	scaffold199.0	534467	98050	29
hk0426	scaffold201.0	2485	499280	569
hk0427	scaffold201.0	503933	133615	125
hk0428	scaffold202.0.1	144800	499031	1199
hk0429	scaffold202.0.1	644985	6949	102
hk0430	scaffold204.0.1	92421	102164	35
hk0431	scaffold205.0	1939	492930	306
hk0432	scaffold206.0.1	298365	328740	19
hk0433	scaffold207.0.1	233829	410364	681
hk0434	scaffold208.0.1	622	422960	58
hk0435	scaffold208.0.1	569797	62233	9
hk0436	scaffold210.0	142402	429768	199
hk0437	scaffold211.0	186	482642	367
hk0438	scaffold211.0	500446	1	1
hk0439	scaffold212.0	40181	441423	24
hk0440	scaffold213.0.1	396	490010	57
hk0441	scaffold213.0.1	503881	106484	136
hk0442	scaffold214.0.1	222087	6	3
hk0443	scaffold215.0.1	970	104236	255
hk0444	scaffold216.0	8064	468977	250
hk0445	scaffold216.0	520861	95852	49
hk0446	scaffold218.0.1	63958	498536	254
hk0447	scaffold218.0.1	563968	11191	72
hk0448	scaffold219.0.2	948	233268	1223
hk0449	scaffold219.0.1	12545	357999	586
hk0450	scaffold220.0	230785	379885	711
hk0451	scaffold221.0	7751	367813	260
hk0452	scaffold222.0	3170	497895	82
hk0453	scaffold222.0	503575	111025	243
hk0454	scaffold223.0	1043	460480	718
hk0455	scaffold223.0	511864	13279	2
hk0456	scaffold224.0.1	4591	499634	333
hk0457	scaffold224.0.1	504699	18158	69
hk0458	scaffold225.0.1	238710	359200	269
hk0459	scaffold226.0.1	168500	267234	87
hk0460	scaffold227.0	224455	141305	219
hk0461	scaffold228.0.1	15677	498063	1677
hk0462	scaffold228.0.1	535468	71127	265
hk0463	scaffold229.0	2460	109608	46
hk0464	scaffold229.0	566490	38359	131
hk0465	scaffold230.0.1	5991	496673	1088
hk0466	scaffold230.0.1	506478	97212	237
hk0467	scaffold231.0	35725	497173	113
hk0468	scaffold231.0	547492	33428	19
hk0469	scaffold232.0	1320	495183	564
hk0470	scaffold232.0	505947	88205	102
hk0471	scaffold233.0	8435	145358	7
hk0472	scaffold233.0	535665	29835	8
hk0473	scaffold234.0	6792	491545	1658
hk0474	scaffold234.0	523176	30421	276
hk0475	scaffold236.0.1	59374	95408	12
hk0476	scaffold236.0.2	214510	109859	72
hk0477	scaffold237.0	22665	287501	870
hk0478	scaffold239.0	6121	371600	113
hk0479	scaffold240.0.1	203	499999	1198
hk0480	scaffold240.0.1	500865	62548	145
hk0481	scaffold241.0.1	215708	219578	60
hk0482	scaffold242.0	20998	1	1
hk0483	scaffold242.0	577893	1	1
hk0484	scaffold243.0.1	14467	499754	850
hk0485	scaffold243.0.1	518426	68525	56
hk0486	scaffold244.0	307	468130	1541
hk0487	scaffold244.0	515202	1	1
hk0488	scaffold245.0	35141	469863	640
hk0489	scaffold245.0	543309	32739	42
hk0490	scaffold246.0	19846	251314	338
hk0491	scaffold247.0	22067	10142	21
hk0492	scaffold248.0	147715	396475	106
hk0493	scaffold249.0	2115	484619	83
hk0494	scaffold249.0	513775	29574	3
hk0495	scaffold250.0.1	3011	499460	1331
hk0496	scaffold250.0.1	503619	59390	210
hk0497	scaffold251.0	96956	329463	9
hk0498	scaffold252.0	98645	315282	33
hk0499	scaffold253.0	6517	460296	230
hk0500	scaffold254.0	124801	432242	16
hk0501	scaffold255.0	418388	99719	6
hk0502	scaffold256.0	5747	499912	1210
hk0503	scaffold256.0	505844	52022	70
hk0504	scaffold257.0	5248	499379	654
hk0505	scaffold257.0	505530	41298	7
hk0506	scaffold258.0	24591	498592	661
hk0507	scaffold258.0	527690	15436	5
hk0508	scaffold259.0	11310	479345	985
hk0509	scaffold259.0	513194	7291	9
hk0510	scaffold260.0.1	34609	493854	225
hk0511	scaffold260.0.1	535796	6578	6
hk0512	scaffold261.0	24114	426943	491
hk0513	scaffold262.0.1	205245	347631	1767
hk0514	scaffold263.0	69260	220395	124
hk0515	scaffold264.0	199521	295789	952
hk0516	scaffold265.0	2895	494840	316
hk0517	scaffold265.0	515645	1	1
hk0518	scaffold266.0	604	499452	214
hk0519	scaffold266.0	503821	41710	169
hk0520	scaffold267.0.1	454864	80340	13
hk0521	scaffold268.0	212883	336325	844
hk0522	scaffold269.0.1	382765	154155	296
hk0523	scaffold270.0	101613	193752	477
hk0524	scaffold271.0	371	326570	327
hk0525	scaffold272.0	14691	474487	400
hk0526	scaffold273.0	151681	388502	569
hk0527	scaffold274.0.1	22398	41576	13
hk0528	scaffold274.0.3	57087	406623	688
hk0529	scaffold275.0	30177	499078	942
hk0530	scaffold275.0	532111	9376	4
hk0531	scaffold276.0	463	497727	605
hk0532	scaffold276.0	501133	43250	87
hk0533	scaffold277.0	232101	155089	131
hk0534	scaffold278.0	1997	496277	1272
hk0535	scaffold278.0	527307	10043	28
hk0536	scaffold279.0	4265	446429	92
hk0537	scaffold280.0	238874	293310	265
hk0538	scaffold281.0.1	316922	220196	669
hk0539	scaffold282.0.1	754	487168	375
hk0540	scaffold282.0.1	502026	31255	13
hk0541	scaffold283.0	4355	484798	1464
hk0542	scaffold283.0	516447	4229	10
hk0543	scaffold284.0	2457	498934	355
hk0544	scaffold284.0	509743	1	1
hk0545	scaffold285.0	189707	263138	201
hk0546	scaffold286.0.1	11594	499556	1151
hk0547	scaffold286.0.1	511782	24214	62
hk0548	scaffold288.1	26438	111856	79
hk0549	scaffold288.2.12	6993	1	1
hk0550	scaffold289.0	22582	311058	48
hk0551	scaffold290.0	109787	420847	539
hk0552	scaffold291.0	17991	499960	487
hk0553	scaffold291.0	518161	13189	77
hk0554	scaffold292.0	22702	499416	824
hk0555	scaffold293.0	526043	120	3
hk0556	scaffold294.0.1	157112	366022	269
hk0557	scaffold295.0	9680	31771	15
hk0558	scaffold296.0	3580	306454	460
hk0559	scaffold297.0	33337	492726	383
hk0560	scaffold298.0.1	101538	231558	41
hk0561	scaffold299.0	38627	484412	409
hk0562	scaffold300.0	3748	460274	442
hk0563	scaffold301.0	30026	486010	1081
hk0564	scaffold302.0	25607	487959	578
hk0565	scaffold303.0	80680	367775	521
hk0566	scaffold304.0.1	2503	499981	1056
hk0567	scaffold304.0.1	502579	6730	73
hk0568	scaffold305.0	43413	467716	1023
hk0569	scaffold306.0.1	5162	476537	159
hk0570	scaffold306.0.1	507791	1502	4
hk0571	scaffold308.0	7759	494926	464
hk0572	scaffold309.0	2815	492222	472
hk0573	scaffold310.0	19709	477362	207
hk0574	scaffold311.0.1	171	51473	185
hk0575	scaffold312.1.1	28632	1	1
hk0576	scaffold313.0	231	492948	511
hk0577	scaffold314.0	3893	446949	545
hk0578	scaffold315.0	11559	484302	441
hk0579	scaffold316.0	222405	185385	5
hk0580	scaffold317.0	66970	388603	892
hk0581	scaffold319.0	422381	72089	99
hk0582	scaffold320.0	250	39309	105
hk0583	scaffold321.0	79474	407353	40
hk0584	scaffold322.0	377999	48205	15
hk0585	scaffold323.0	5685	474933	126
hk0586	scaffold324.0	153	472290	689
hk0587	scaffold325.0	164477	323953	826
hk0588	scaffold326.0.1	5296	484469	520
hk0589	scaffold327.0.1	3197	436703	56
hk0590	scaffold330.0	9327	475674	356
hk0591	scaffold331.0	4853	261108	288
hk0592	scaffold332.0.1	998	26	2
hk0593	scaffold333.0	519	455194	1564
hk0594	scaffold334.0.1	265	431556	2067
hk0595	scaffold335.0	475	309199	102
hk0596	scaffold336.0	25875	191381	38
hk0597	scaffold337.0	8729	116120	225
hk0598	scaffold338.0	7929	417233	572
hk0599	scaffold339.0	826	472820	349
hk0600	scaffold340.0	14512	418449	39
hk0601	scaffold341.0	6320	468751	480
hk0602	scaffold342.0	5561	456787	152
hk0603	scaffold344.0	1844	389483	964
hk0604	scaffold345.0	2539	460476	161
hk0605	scaffold346.0.1	22508	233726	77
hk0606	scaffold347.0	208094	254690	74
hk0607	scaffold348.0	56247	403293	332
hk0608	scaffold349.0	409	441736	1524
hk0609	scaffold350.0	7247	358792	15
hk0610	scaffold352.0	8136	397276	64
hk0611	scaffold353.0	84925	370193	1292
hk0612	scaffold354.0	14288	443961	1088
hk0613	scaffold355.0	9041	352246	675
hk0614	scaffold356.0	67789	386568	1410
hk0615	scaffold358.0	8735	408201	1113
hk0616	scaffold359.0	3690	448368	908
hk0617	scaffold360.0	19822	434118	883
hk0618	scaffold361.0.1	200516	231170	180
hk0619	scaffold362.0	6149	437654	57
hk0620	scaffold363.0	123258	324624	585
hk0621	scaffold364.0	218046	212732	124
hk0622	scaffold366.0	209740	202239	116
hk0623	scaffold367.0	4859	446087	150
hk0624	scaffold368.0	131434	313948	180
hk0625	scaffold369.0	8908	302003	269
hk0626	scaffold370.0	85200	361005	1308
hk0627	scaffold371.0	233	442500	882
hk0628	scaffold372.0	39244	128416	19
hk0629	scaffold373.0	43083	398423	224
hk0630	scaffold374.0.1	1198	172921	139
hk0631	scaffold374.0.4	211822	15044	17
hk0632	scaffold375.0	64688	343401	791
hk0633	scaffold376.0.1	13738	399192	180
hk0634	scaffold377.0	342	431034	1119
hk0635	scaffold378.0	36554	351821	1027
hk0636	scaffold379.0	39774	380272	177
hk0637	scaffold380.0	87682	323839	62
hk0638	scaffold381.0	331	190575	124
hk0639	scaffold382.0.1	1179	387868	120
hk0640	scaffold383.0	1478	310172	109
hk0641	scaffold384.0	133157	287683	459
hk0642	scaffold385.0	474	431068	635
hk0643	scaffold387.0	41780	323777	515
hk0644	scaffold388.0	237	383468	247
hk0645	scaffold391.0	154063	128	2
hk0646	scaffold392.0	756	330961	135
hk0647	scaffold393.0	525	426307	236
hk0648	scaffold394.0	897	340508	7
hk0649	scaffold396.0	28907	393808	20
hk0650	scaffold397.0	220	425790	265
hk0651	scaffold399.0	4765	399100	4
hk0652	scaffold400.0	40265	230389	115
hk0653	scaffold401.0	96155	319956	538
hk0654	scaffold402.0	9682	1	1
hk0655	scaffold403.0	74475	346914	1061
hk0656	scaffold404.0	181396	75990	46
hk0657	scaffold405.0.1	534	329698	109
hk0658	scaffold406.0	50090	362117	698
hk0659	scaffold407.0	1966	410765	791
hk0660	scaffold408.0	1214	286793	644
hk0661	scaffold409.0	5389	405274	1735
hk0662	scaffold410.0	22758	386012	397
hk0663	scaffold411.0	431	407714	710
hk0664	scaffold412.0	1759	402224	739
hk0665	scaffold413.0	234	404317	1338
hk0666	scaffold414.0	350052	56788	76
hk0667	scaffold415.0	215048	53636	6
hk0668	scaffold417.0	116451	1	1
hk0669	scaffold418.0.1	28354	349587	102
hk0670	scaffold419.0	29033	1	1
hk0671	scaffold420.0	395	246971	446
hk0672	scaffold421.0	68923	332863	384
hk0673	scaffold422.0.1	14345	137264	229
hk0674	scaffold423.0	212	191885	223
hk0675	scaffold424.0	13866	386640	139
hk0676	scaffold425.0	17116	66400	140
hk0677	scaffold426.0	1120	368313	397
hk0678	scaffold427.0	299374	48525	24
hk0679	scaffold429.0	13833	369063	95
hk0680	scaffold430.0.1	54810	335671	210
hk0681	scaffold431.0	357	393045	248
hk0682	scaffold432.0.1	4896	372315	1018
hk0683	scaffold433.0.1	92838	182299	116
hk0684	scaffold434.0	11613	385377	158
hk0685	scaffold435.0.1	78893	4969	5
hk0686	scaffold436.0	16647	267376	42
hk0687	scaffold437.0	85114	6885	58
hk0688	scaffold438.0	1508	323719	614
hk0689	scaffold439.0	283	322181	288
hk0690	scaffold440.0	108394	34	2
hk0691	scaffold441.0	100263	150439	55
hk0692	scaffold442.0	221467	167430	34
hk0693	scaffold443.0	61827	327970	529
hk0694	scaffold444.0.1	101232	169037	481
hk0695	scaffold445.0	28005	298604	54
hk0696	scaffold447.0	2170	341542	99
hk0697	scaffold448.0.1	28278	318400	370
hk0698	scaffold449.0	371481	1	1
hk0699	scaffold450.0	39865	344501	297
hk0700	scaffold451.0	1576	341873	183
hk0701	scaffold454.0.1	17433	299177	73
hk0702	scaffold455.0	137451	226905	442
hk0703	scaffold456.0	20730	346769	450
hk0704	scaffold457.0	5996	371457	9
hk0705	scaffold459.0	1229	373148	265
hk0706	scaffold460.0	218660	147942	494
hk0707	scaffold461.0.1	45231	263116	369
hk0708	scaffold462.0	620	360674	92
hk0709	scaffold463.0	328017	25192	24
hk0710	scaffold464.0	69794	236024	3
hk0711	scaffold466.0	6989	321952	204
hk0712	scaffold467.0	354	278471	611
hk0713	scaffold468.0	4867	355071	649
hk0714	scaffold469.0	81587	160948	64
hk0715	scaffold470.0	59138	249304	6
hk0716	scaffold471.0.1	10603	315034	402
hk0717	scaffold473.0	57477	201762	13
hk0718	scaffold474.0	73477	272734	380
hk0719	scaffold475.0	868	355099	716
hk0720	scaffold476.0	165371	186835	507
hk0721	scaffold477.0	274147	75501	21
hk0722	scaffold479.0	272	311588	864
hk0723	scaffold480.0.1	3165	230335	143
hk0724	scaffold481.0	96591	257277	334
hk0725	scaffold482.0	144233	211030	73
hk0726	scaffold483.0	1257	307816	610
hk0727	scaffold484.0	3082	327063	1130
hk0728	scaffold485.0	1803	270955	638
hk0729	scaffold487.0	62273	1	1
hk0730	scaffold488.0	81384	260774	1263
hk0731	scaffold489.0.1	984	326622	59
hk0732	scaffold490.0	8531	283690	27
hk0733	scaffold491.0	8573	337831	125
hk0734	scaffold492.0.1	476	280024	156
hk0735	scaffold493.0	1838	333680	153
hk0736	scaffold494.0	17650	266532	223
hk0737	scaffold495.0	33218	309685	3
hk0738	scaffold496.0	19965	215433	103
hk0739	scaffold497.0.1	58462	259568	307
hk0740	scaffold498.0	214809	127787	39
hk0741	scaffold499.0	877	319732	593
hk0742	scaffold500.0	44475	248799	98
hk0743	scaffold501.0	8106	316517	358
hk0744	scaffold503.0	203825	75454	54
hk0745	scaffold504.0	9357	95112	44
hk0746	scaffold506.0	8237	311375	728
hk0747	scaffold507.0	2004	328541	1042
hk0748	scaffold508.0	3134	328146	314
hk0749	scaffold509.0	14901	196359	74
hk0750	scaffold510.0	419	333128	92
hk0751	scaffold511.0	2022	313761	147
hk0752	scaffold512.0	70262	262506	350
hk0753	scaffold513.0.1	275	331016	2507
hk0754	scaffold514.0.1	1343	326571	521
hk0755	scaffold515.0	155193	1	1
hk0756	scaffold516.0	95280	232326	480
hk0757	scaffold517.0	254594	49512	6
hk0758	scaffold518.0	379	67272	897
hk0759	scaffold519.0	8031	318058	269
hk0760	scaffold520.0	14712	311730	178
hk0761	scaffold521.0	642	322238	921
hk0762	scaffold522.0.1	65732	258131	33
hk0763	scaffold523.0	2044	284781	740
hk0764	scaffold524.0	611	321275	166
hk0765	scaffold525.0	7255	196793	23
hk0766	scaffold526.0	15189	306330	1501
hk0767	scaffold527.0	1434	309408	231
hk0768	scaffold528.0	423	317276	622
hk0769	scaffold530.0	1007	319574	103
hk0770	scaffold531.0	78757	10468	3
hk0771	scaffold532.0.1	238	235665	414
hk0772	scaffold533.0	612	277152	475
hk0773	scaffold534.0	29785	275259	411
hk0774	scaffold535.0	86135	226228	33
hk0775	scaffold536.0	79773	225371	66
hk0776	scaffold537.0	1182	263024	34
hk0777	scaffold538.0	235	308592	361
hk0778	scaffold539.0	17347	290515	375
hk0779	scaffold540.0	187	301029	288
hk0780	scaffold541.0	63793	216169	3
hk0781	scaffold542.0	473	115092	8
hk0782	scaffold543.0.1	6117	257568	348
hk0783	scaffold544.0	6616	287367	37
hk0784	scaffold545.0	631	302848	1546
hk0785	scaffold546.0	229040	66847	9
hk0786	scaffold547.0	72895	1	1
hk0787	scaffold548.0	11337	265298	9
hk0788	scaffold549.0	8626	287878	6
hk0789	scaffold551.0	698	302680	1140
hk0790	scaffold552.0.1	9264	284123	91
hk0791	scaffold554.0	8719	66097	65
hk0792	scaffold555.0	4501	289305	609
hk0793	scaffold556.0	900	295376	29
hk0794	scaffold557.0	120045	1	1
hk0795	scaffold558.0	17735	264975	134
hk0796	scaffold559.0	186	277116	29
hk0797	scaffold560.0	10166	263806	254
hk0798	scaffold561.0.1	16894	65839	17
hk0799	scaffold562.0	5632	216987	251
hk0800	scaffold563.0	7496	280474	372
hk0801	scaffold564.0	41004	65278	2
hk0802	scaffold565.0	10523	243326	109
hk0803	scaffold566.0	163595	109708	178
hk0804	scaffold567.0	190123	101345	48
hk0805	scaffold568.0	154600	107435	61
hk0806	scaffold569.0	69025	161829	106
hk0807	scaffold570.0	34015	257700	162
hk0808	scaffold572.0	47518	95461	233
hk0809	scaffold573.0	2993	46040	33
hk0810	scaffold574.0	81981	87476	80
hk0811	scaffold575.0	26293	122449	206
hk0812	scaffold576.0	78232	196974	180
hk0813	scaffold577.0.1	159968	86644	40
hk0814	scaffold578.0	204	274369	808
hk0815	scaffold579.0.1	199	247585	316
hk0816	scaffold580.0	550	180948	898
hk0817	scaffold581.0.1	770	265049	34
hk0818	scaffold582.0.1	7455	263913	40
hk0819	scaffold583.0	1422	278063	302
hk0820	scaffold584.0	232165	34270	8
hk0821	scaffold585.0	1762	269261	35
hk0822	scaffold586.0.1	1847	221135	43
hk0823	scaffold587.0	3334	98199	49
hk0824	scaffold588.0	203903	16594	16
hk0825	scaffold589.0	780	172438	102
hk0826	scaffold591.0	48711	228563	223
hk0827	scaffold593.0	6825	145083	78
hk0828	scaffold594.0	763	271744	370
hk0829	scaffold595.0.1	2990	273290	833
hk0830	scaffold596.0	7078	66332	46
hk0831	scaffold597.0	553	215099	664
hk0832	scaffold598.0	14408	256404	49
hk0833	scaffold599.0	7971	265753	79
hk0834	scaffold600.0.1	3714	59286	66
hk0835	scaffold604.0	2054	269620	109
hk0836	scaffold605.0	142916	25	2
hk0837	scaffold606.0.1	35371	230031	253
hk0838	scaffold608.0	677	73770	162
hk0839	scaffold609.0.1	2290	229996	166
hk0840	scaffold611.0.1	10405	173761	50
hk0841	scaffold612.0	46186	180962	20
hk0842	scaffold613.0.1	190	224121	565
hk0843	scaffold614.0	40160	77463	76
hk0844	scaffold615.0.1	708	264379	370
hk0845	scaffold616.0	184830	80991	44
hk0846	scaffold617.0	199864	811	3
hk0847	scaffold618.0	44081	220286	217
hk0848	scaffold619.0.1	794	264426	777
hk0849	scaffold620.0	1700	172566	28
hk0850	scaffold621.0	496	265603	315
hk0851	scaffold622.0	2804	329709	450
hk0852	scaffold623.0	20958	1	1
hk0853	scaffold625.0	93564	24275	36
hk0854	scaffold626.0	26091	237075	175
hk0855	scaffold627.0	10211	4442	23
hk0856	scaffold629.0.1	104632	51510	554
hk0857	scaffold630.0	1456	261020	335
hk0858	scaffold631.0	713	228714	95
hk0859	scaffold632.0	249783	1360	8
hk0860	scaffold634.0	13048	58038	184
hk0861	scaffold635.0	19038	240410	25
hk0862	scaffold636.0	134803	89821	33
hk0863	scaffold637.0	11166	248464	497
hk0864	scaffold638.0	913	237981	71
hk0865	scaffold639.0.1	42549	277	3
hk0866	scaffold640.0	25454	221496	103
hk0867	scaffold641.0	1922	170999	212
hk0868	scaffold642.0	200	72538	204
hk0869	scaffold643.0	27611	228822	266
hk0870	scaffold644.0	144274	71	2
hk0871	scaffold645.0	31994	219629	258
hk0872	scaffold647.0	766	248406	64
hk0873	scaffold648.0	89850	145195	8
hk0874	scaffold649.0	187963	61521	8
hk0875	scaffold650.0	83719	167533	36
hk0876	scaffold651.0	27193	41601	59
hk0877	scaffold652.0	8854	11593	6
hk0878	scaffold653.0	20150	212973	77
hk0879	scaffold654.0	39475	203768	215
hk0880	scaffold655.0	14973	211638	38
hk0881	scaffold656.0	12564	16991	57
hk0882	scaffold657.0	122948	86119	8
hk0883	scaffold658.0	5039	214832	339
hk0884	scaffold659.0	968	111817	57
hk0885	scaffold660.0	540	237150	61
hk0886	scaffold661.0	2325	153661	187
hk0887	scaffold662.0.1	20991	218506	111
hk0888	scaffold663.0	237116	1891	30
hk0889	scaffold665.0	184	197019	73
hk0890	scaffold666.0	916	143855	200
hk0891	scaffold667.0	531	238010	665
hk0892	scaffold668.0	15659	73367	207
hk0893	scaffold669.0	381	235888	709
hk0894	scaffold671.0	8833	224894	705
hk0895	scaffold672.0.1	2255	119216	46
hk0896	scaffold673.0	6948	14158	14
hk0897	scaffold674.0	1908	201155	69
hk0898	scaffold675.0	20923	159362	22
hk0899	scaffold676.0	8926	201340	15
hk0900	scaffold677.0	4893	225525	134
hk0901	scaffold678.0.1	10169	220846	41
hk0902	scaffold679.0	1190	204894	691
hk0903	scaffold682.0	30368	163416	193
hk0904	scaffold683.0	970	215121	8
hk0905	scaffold684.0	15928	212497	75
hk0906	scaffold685.0	189010	8	2
hk0907	scaffold686.0	13039	198352	47
hk0908	scaffold687.0	157452	70043	43
hk0909	scaffold689.0	125493	1	1
hk0910	scaffold690.0	81061	28027	3
hk0911	scaffold691.0	5674	167382	187
hk0912	scaffold692.0	159033	43019	65
hk0913	scaffold693.0	653	226644	175
hk0914	scaffold694.0	994	222924	443
hk0915	scaffold696.0	17726	205078	36
hk0916	scaffold697.0	43676	159575	98
hk0917	scaffold698.0	27108	26579	3
hk0918	scaffold699.0	2404	221587	225
hk0919	scaffold703.0	39758	183580	250
hk0920	scaffold704.0	1194	198316	209
hk0921	scaffold705.0	150523	6878	28
hk0922	scaffold706.0	65324	93923	2
hk0923	scaffold708.0	1571	219685	571
hk0924	scaffold709.0	25252	142091	137
hk0925	scaffold710.0.1	10455	206530	67
hk0926	scaffold711.0	186172	31771	10
hk0927	scaffold713.0	13167	205085	346
hk0928	scaffold714.0	37929	97053	6
hk0929	scaffold715.0	11369	198793	296
hk0930	scaffold717.0	18907	191792	36
hk0931	scaffold719.0	756	90954	6
hk0932	scaffold720.0	130229	9864	119
hk0933	scaffold721.0	28698	1	1
hk0934	scaffold722.0	15464	35296	76
hk0935	scaffold723.0	8811	176491	198
hk0936	scaffold724.0.1	383	208505	540
hk0937	scaffold725.0	1841	179457	271
hk0938	scaffold726.0	8297	72698	196
hk0939	scaffold727.0	3974	135714	75
hk0940	scaffold728.0	2791	203960	150
hk0941	scaffold729.0.1	114644	79203	16
hk0942	scaffold730.0	350	201792	226
hk0943	scaffold731.0	16520	41011	11
hk0944	scaffold732.0	23988	135381	54
hk0945	scaffold733.0.1	68976	144299	164
hk0946	scaffold734.0	1829	150749	211
hk0947	scaffold735.0	625	208066	458
hk0948	scaffold736.0	12397	155236	25
hk0949	scaffold737.0	67970	138257	32
hk0950	scaffold741.0	356	180702	81
hk0951	scaffold742.0	7046	197407	622
hk0952	scaffold743.0	13042	1	1
hk0953	scaffold744.0	6099	189591	36
hk0954	scaffold745.0.1	1048	206239	1496
hk0955	scaffold746.0	92821	97857	63
hk0956	scaffold747.0.1	2330	175	2
hk0957	scaffold748.0	892	206389	82
hk0958	scaffold749.0	4127	179344	237
hk0959	scaffold750.0	5372	192264	383
hk0960	scaffold752.0	131452	48775	101
hk0961	scaffold754.0	28915	1	1
hk0962	scaffold755.0	1184	186165	259
hk0963	scaffold756.0	1589	74102	183
hk0964	scaffold757.0	536	156337	124
hk0965	scaffold758.0	936	1	1
hk0966	scaffold759.0	50509	149095	234
hk0967	scaffold760.0	3329	201104	48
hk0968	scaffold761.0	26558	174631	469
hk0969	scaffold764.0	1243	176202	307
hk0970	scaffold765.0	22927	3722	7
hk0971	scaffold766.0	1815	186838	34
hk0972	scaffold769.0.1	2166	4127	15
hk0973	scaffold770.0	192562	6404	6
hk0974	scaffold771.0	433	105194	84
hk0975	scaffold773.0	10373	52334	3
hk0976	scaffold774.0	20381	96522	65
hk0977	scaffold775.0	191	196310	815
hk0978	scaffold776.0	9048	127690	174
hk0979	scaffold778.0.1	229	193164	317
hk0980	scaffold780.0	144352	39668	31
hk0981	scaffold781.0	126075	20863	5
hk0982	scaffold782.0	3852	187497	128
hk0983	scaffold783.0	7617	123663	330
hk0984	scaffold786.0	52657	138430	128
hk0985	scaffold787.0	27391	120913	9
hk0986	scaffold788.0	127421	61562	173
hk0987	scaffold789.0	124845	65357	75
hk0988	scaffold790.0.1	616	187520	841
hk0989	scaffold791.0	104306	59930	19
hk0990	scaffold792.0	24252	130069	45
hk0991	scaffold793.0	818	10200	5
hk0992	scaffold796.0	393	35844	45
hk0993	scaffold797.0	10528	176289	143
hk0994	scaffold799.0	96955	78120	32
hk0995	scaffold800.0	26021	75365	8
hk0996	scaffold801.0	82202	1	1
hk0997	scaffold802.0	82098	60881	7
hk0998	scaffold805.0	131294	47207	33
hk0999	scaffold806.0	79845	101858	140
hk1000	scaffold807.0	10971	142441	511
hk1001	scaffold808.0	1798	182701	274
hk1002	scaffold809.0	183234	1	1
hk1003	scaffold810.0	234	183740	416
hk1004	scaffold811.0	362	163900	251
hk1005	scaffold812.0	5515	71044	4
hk1006	scaffold814.0	1638	177316	89
hk1007	scaffold815.0	26921	153020	60
hk1008	scaffold816.0	12933	142861	134
hk1009	scaffold817.0	169709	168	3
hk1010	scaffold818.0	30269	137075	2
hk1011	scaffold819.0	1320	178691	129
hk1012	scaffold821.0	192	177594	206
hk1013	scaffold822.0.1	7228	1	1
hk1014	scaffold823.0.1	13056	126838	2
hk1015	scaffold824.0	299	177999	69
hk1016	scaffold825.0	112526	53789	4
hk1017	scaffold826.0	111237	24760	5
hk1018	scaffold828.0	6948	160173	346
hk1019	scaffold830.0	286	121773	89
hk1020	scaffold831.0	449	119990	11
hk1021	scaffold832.0	16635	154987	127
hk1022	scaffold834.0	61763	12788	16
hk1023	scaffold836.0	188	174776	475
hk1024	scaffold837.0	139622	35130	18
hk1025	scaffold838.0	66972	1	1
hk1026	scaffold839.0	167866	4788	10
hk1027	scaffold840.0	1282	171213	39
hk1028	scaffold843.0	20516	38554	2
hk1029	scaffold845.0	121612	28879	18
hk1030	scaffold846.0	4835	167369	46
hk1031	scaffold847.0	26981	110217	83
hk1032	scaffold849.0	91563	7694	24
hk1033	scaffold851.0	8845	158865	352
hk1034	scaffold854.0	340	167509	15
hk1035	scaffold856.0	12096	84221	96
hk1036	scaffold857.0	160058	4940	7
hk1037	scaffold859.0.1	2149	166352	357
hk1038	scaffold862.0	15575	152623	113
hk1039	scaffold863.0	2752	42179	9
hk1040	scaffold865.0	6592	152622	191
hk1041	scaffold866.0.1	180	138261	368
hk1042	scaffold867.0	15241	1	1
hk1043	scaffold869.0	62787	104375	389
hk1044	scaffold870.0	232	149550	112
hk1045	scaffold871.0	3295	158715	27
hk1046	scaffold872.0	143	165836	759
hk1047	scaffold874.0	105193	49573	2
hk1048	scaffold875.0	2704	1	1
hk1049	scaffold877.0	7802	67905	5
hk1050	scaffold878.0	11583	133823	26
hk1051	scaffold880.0	50095	112252	146
hk1052	scaffold881.0	977	160931	394
hk1053	scaffold884.0	66925	82837	21
hk1054	scaffold886.0	2430	157711	43
hk1055	scaffold887.0	29303	133717	184
hk1056	scaffold888.0	12303	149397	356
hk1057	scaffold889.0	105210	57273	66
hk1058	scaffold891.0	37980	79616	114
hk1059	scaffold892.0	20341	140656	112
hk1060	scaffold894.0	7445	152324	388
hk1061	scaffold896.0	16553	77668	82
hk1062	scaffold897.0	12666	147479	423
hk1063	scaffold900.0	784	18294	38
hk1064	scaffold901.0	155958	2938	8
hk1065	scaffold902.0	215	151315	467
hk1066	scaffold903.0	30570	62721	5
hk1067	scaffold906.0	2146	144801	8
hk1068	scaffold907.0	6259	78364	49
hk1069	scaffold908.0	6939	146409	153
hk1070	scaffold909.0	8147	120179	75
hk1071	scaffold911.0	31152	92701	136
hk1072	scaffold912.0	142364	9976	9
hk1073	scaffold913.0	56113	93943	172
hk1074	scaffold914.0	909	95736	95
hk1075	scaffold916.0.1	7812	148283	27
hk1076	scaffold917.0	23852	26	2
hk1077	scaffold918.0	2504	115647	147
hk1078	scaffold919.0	6773	114675	152
hk1079	scaffold920.0	47134	1	1
hk1080	scaffold921.0	24854	122378	7
hk1081	scaffold922.0.1	1037	139177	282
hk1082	scaffold923.0	641	152964	560
hk1083	scaffold924.0	1120	153618	93
hk1084	scaffold925.0.1	1239	100064	28
hk1085	scaffold926.0.1	584	144138	387
hk1086	scaffold927.0	96360	18132	2
hk1087	scaffold928.0	150646	3105	17
hk1088	scaffold929.0.8	855	19079	40
hk1089	scaffold930.0	128467	23223	4
hk1090	scaffold931.0	14950	114801	614
hk1091	scaffold932.0	781	150207	185
hk1092	scaffold933.0	83628	15	2
hk1093	scaffold934.0	966	94120	45
hk1094	scaffold935.0	167	149327	172
hk1095	scaffold936.0.1	48571	58358	8
hk1096	scaffold937.0	736	142549	12
hk1097	scaffold938.0	4853	102680	408
hk1098	scaffold939.0	4571	112523	27
hk1099	scaffold940.0	29064	108042	36
hk1100	scaffold943.0	115012	1	1
hk1101	scaffold944.0	128402	1	1
hk1102	scaffold945.0	93932	32684	15
hk1103	scaffold946.0.1	79620	67489	292
hk1104	scaffold947.0	121948	2933	2
hk1105	scaffold948.0	274	143770	233
hk1106	scaffold951.0	40149	1	1
hk1107	scaffold953.0.1	3352	132643	71
hk1108	scaffold954.0	25727	109231	34
hk1109	scaffold955.0	3193	144315	103
hk1110	scaffold956.0	18556	117379	46
hk1111	scaffold957.0	1457	140114	375
hk1112	scaffold960.0	251	144870	311
hk1113	scaffold961.0	50905	94713	308
hk1114	scaffold962.0.1	21069	118633	263
hk1115	scaffold964.0	1052	143965	109
hk1116	scaffold965.0	70150	1	1
hk1117	scaffold967.0	107664	35631	56
hk1118	scaffold968.0.1	40116	59082	43
hk1119	scaffold970.0	82004	29272	24
hk1120	scaffold971.0.1	17896	122666	249
hk1121	scaffold972.0	95018	27178	19
hk1122	scaffold973.0	14853	86958	17
hk1123	scaffold974.0	6566	134969	33
hk1124	scaffold976.0	42395	72854	28
hk1125	scaffold977.0	20767	77915	2
hk1126	scaffold978.0	20504	121216	345
hk1127	scaffold984.0	63215	27765	111
hk1128	scaffold986.0	8056	132273	51
hk1129	scaffold987.0	17721	118968	109
hk1130	scaffold988.0.1	5904	124732	20
hk1131	scaffold992.0	684	130696	293
hk1132	scaffold995.0	1105	8271	67
hk1133	scaffold997.0	33785	9040	2
hk1134	scaffold998.0	3501	135156	214
hk1135	scaffold999.0	1143	137191	268
hk1136	scaffold1001.0	18309	15592	10
hk1137	scaffold1003.0.1	242	137768	403
hk1138	scaffold1006.0	208	137123	1147
hk1139	scaffold1007.0	31490	104243	379
hk1140	scaffold1009.0	1854	118668	233
hk1141	scaffold1010.0	1849	132894	104
hk1142	scaffold1011.0	292	133302	129
hk1143	scaffold1012.0	888	101093	135
hk1144	scaffold1013.0	46378	39530	3
hk1145	scaffold1014.0	92834	40162	22
hk1146	scaffold1015.0	2369	490	2
hk1147	scaffold1016.0	46726	85978	220
hk1148	scaffold1017.0	113478	17281	18
hk1149	scaffold1019.0	20985	83503	79
hk1150	scaffold1021.0	9496	117470	270
hk1151	scaffold1023.0	12959	107620	83
hk1152	scaffold1024.0	11753	118991	52
hk1153	scaffold1026.0.1	857	128391	293
hk1154	scaffold1027.0	87858	9987	5
hk1155	scaffold1028.0	67313	56634	63
hk1156	scaffold1029.0	9410	118617	19
hk1157	scaffold1030.0	8767	118896	14
hk1158	scaffold1031.0	110694	14403	54
hk1159	scaffold1032.0	5359	29919	3
hk1160	scaffold1033.0	1857	93683	45
hk1161	scaffold1034.0	1283	33065	196
hk1162	scaffold1036.0	12609	87680	39
hk1163	scaffold1037.0	1474	124913	384
hk1164	scaffold1039.0	13371	112126	104
hk1165	scaffold1040.0	24789	46459	24
hk1166	scaffold1042.0	38756	80680	5
hk1167	scaffold1046.0	5973	1	1
hk1168	scaffold1047.0	105045	13910	136
hk1169	scaffold1048.0	1813	121301	148
hk1170	scaffold1050.0	10345	113016	201
hk1171	scaffold1052.0	179	9670	14
hk1172	scaffold1055.0	1621	109310	256
hk1173	scaffold1056.0	44471	59675	192
hk1174	scaffold1061.0	3631	87324	22
hk1175	scaffold1065.0	58595	7228	16
hk1176	scaffold1069.0	3481	64777	17
hk1177	scaffold1071.0	29460	52974	41
hk1178	scaffold1074.0	1125	59530	23
hk1179	scaffold1078.0	22225	87738	95
hk1180	scaffold1079.0	3534	49479	8
hk1181	scaffold1080.0	10033	97354	262
hk1182	scaffold1081.0	8299	80327	127
hk1183	scaffold1082.0	112849	2196	7
hk1184	scaffold1083.0	104330	175	3
hk1185	scaffold1085.0	61616	1783	2
hk1186	scaffold1086.0	7081	100984	166
hk1187	scaffold1087.0	4047	102005	33
hk1188	scaffold1090.0	3120	56312	12
hk1189	scaffold1091.0	30705	1123	4
hk1190	scaffold1092.0	471	107418	122
hk1191	scaffold1093.0	91905	39	2
hk1192	scaffold1101.0	13482	59833	22
hk1193	scaffold1104.0	2989	301	5
hk1194	scaffold1105.0	88331	32	4
hk1195	scaffold1107.0	469	90472	125
hk1196	scaffold1108.0	45908	4771	8
hk1197	scaffold1109.0	104452	1	1
hk1198	scaffold1112.0	187	107824	301
hk1199	scaffold1113.0	1250	107766	365
hk1200	scaffold1115.0	5142	89904	156
hk1201	scaffold1116.0	658	23656	61
hk1202	scaffold1117.0	8683	97195	5
hk1203	scaffold1118.0.1	5183	101631	496
hk1204	scaffold1119.0	416	105612	112
hk1205	scaffold1120.0	8625	94468	22
hk1206	scaffold1121.0	21256	1	1
hk1207	scaffold1122.0	21442	40608	29
hk1208	scaffold1125.0	2006	54721	67
hk1209	scaffold1127.0	505	93304	665
hk1210	scaffold1128.0	2994	93305	100
hk1211	scaffold1129.0	5901	97920	44
hk1212	scaffold1133.0	14433	78401	19
hk1213	scaffold1135.0	25457	76537	12
hk1214	scaffold1136.0	217	101789	127
hk1215	scaffold1137.0	1805	85021	327
hk1216	scaffold1138.0	1197	89249	214
hk1217	scaffold1139.0	254	92366	178
hk1218	scaffold1140.0	370	77809	13
hk1219	scaffold1141.0	2389	95239	61
hk1220	scaffold1143.0	36673	56259	10
hk1221	scaffold1144.0	36860	64198	25
hk1222	scaffold1146.0	14095	53293	4
hk1223	scaffold1148.0	43556	51327	106
hk1224	scaffold1150.0	59232	43267	107
hk1225	scaffold1151.0	9949	81718	151
hk1226	scaffold1152.0	45375	38858	20
hk1227	scaffold1153.0	1471	94727	201
hk1228	scaffold1155.0	11353	85895	148
hk1229	scaffold1156.0	629	6662	7
hk1230	scaffold1158.0	4131	88889	245
hk1231	scaffold1159.0	8371	91130	46
hk1232	scaffold1161.0	600	98499	137
hk1233	scaffold1162.0	5581	82573	24
hk1234	scaffold1163.0	5618	90944	992
hk1235	scaffold1165.0	4306	95851	288
hk1236	scaffold1167.0	24630	54507	63
hk1237	scaffold1168.0	8527	87779	329
hk1238	scaffold1169.0	1454	92301	12
hk1239	scaffold1170.0	180	82468	236
hk1240	scaffold1172.0	867	93372	89
hk1241	scaffold1173.0	16443	80753	71
hk1242	scaffold1174.0	30839	1	1
hk1243	scaffold1175.0	12211	70600	107
hk1244	scaffold1176.0	1499	96313	25
hk1245	scaffold1177.0	394	65835	131
hk1246	scaffold1178.0	2022	53221	41
hk1247	scaffold1180.0	86540	8323	3
hk1248	scaffold1181.0	46806	40102	30
hk1249	scaffold1183.0	51270	7546	12
hk1250	scaffold1184.0	3497	62714	48
hk1251	scaffold1185.0	313	20460	171
hk1252	scaffold1187.0.1	55294	40084	4
hk1253	scaffold1188.0.1	14154	81125	336
hk1254	scaffold1190.0	11929	70031	16
hk1255	scaffold1192.0	15688	71413	15
hk1256	scaffold1193.0	578	48837	30
hk1257	scaffold1194.0.1	19503	64083	33
hk1258	scaffold1195.0	38700	27697	27
hk1259	scaffold1197.0.1	2415	38433	128
hk1260	scaffold1199.0	10509	48081	14
hk1261	scaffold1201.0	25166	65213	83
hk1262	scaffold1203.0	979	92826	193
hk1263	scaffold1204.0	28224	1	1
hk1264	scaffold1205.0	85828	6961	40
hk1265	scaffold1206.0	1304	87684	102
hk1266	scaffold1208.0	1384	89996	96
hk1267	scaffold1209.0	87841	1	1
hk1268	scaffold1210.0	200	92740	1011
hk1269	scaffold1211.0	3310	88316	31
hk1270	scaffold1212.0.1	1120	77664	33
hk1271	scaffold1213.0	1570	1	1
hk1272	scaffold1214.0	1328	59240	215
hk1273	scaffold1216.0	3427	42600	92
hk1274	scaffold1219.0.1	1029	80854	49
hk1275	scaffold1220.0	2491	80760	309
hk1276	scaffold1223.0	5056	68621	86
hk1277	scaffold1224.0.1	276	83363	255
hk1278	scaffold1225.0	20787	31811	174
hk1279	scaffold1227.0	881	86014	246
hk1280	scaffold1229.0	19946	55177	9
hk1281	scaffold1230.0	497	68940	162
hk1282	scaffold1231.0	1049	86003	40
hk1283	scaffold1232.0	43836	44526	6
hk1284	scaffold1233.0	43412	40091	38
hk1285	scaffold1236.0	102	23425	96
hk1286	scaffold1237.0	11646	75598	29
hk1287	scaffold1240.0	605	87219	211
hk1288	scaffold1241.0	33039	53642	72
hk1289	scaffold1242.0	76240	1	1
hk1290	scaffold1243.0	2858	40119	4
hk1291	scaffold1244.0	8740	76877	171
hk1292	scaffold1245.0	16340	66884	15
hk1293	scaffold1247.0	156	29829	179
hk1294	scaffold1251.0	2642	34154	16
hk1295	scaffold1253.0	3296	81043	442
hk1296	scaffold1254.0	1185	82940	337
hk1297	scaffold1256.0	3097	7286	13
hk1298	scaffold1257.0	162	85183	352
hk1299	scaffold1258.0	59666	1	1
hk1300	scaffold1260.0	236	69892	72
hk1301	scaffold1261.0	200	83775	140
hk1302	scaffold1264.0	40082	41257	48
hk1303	scaffold1265.0	3800	76279	39
hk1304	scaffold1267.0	25833	48438	61
hk1305	scaffold1269.0	68236	14655	37
hk1306	scaffold1270.0	645	77778	149
hk1307	scaffold1271.0	4230	75331	96
hk1308	scaffold1272.0	690	79725	17
hk1309	scaffold1275.0	13917	48608	13
hk1310	scaffold1276.0	51666	4358	2
hk1311	scaffold1277.0	584	81551	264
hk1312	scaffold1279.0	42008	35462	131
hk1313	scaffold1281.0	5263	71936	235
hk1314	scaffold1283.0.1	1333	73049	30
hk1315	scaffold1284.0	103	37279	278
hk1316	scaffold1287.0	19912	51350	12
hk1317	scaffold1288.0	18506	59005	167
hk1318	scaffold1291.0	17118	23473	39
hk1319	scaffold1294.0	905	68325	129
hk1320	scaffold1295.0	23169	28609	3
hk1321	scaffold1297.0	2597	34018	11
hk1322	scaffold1299.0	22592	50600	4
hk1323	scaffold1301.0	775	49225	21
hk1324	scaffold1302.0	4921	72504	123
hk1325	scaffold1304.0	1716	72451	90
hk1326	scaffold1305.0	33511	1	1
hk1327	scaffold1310.0	664	74394	353
hk1328	scaffold1311.0	1745	60893	6
hk1329	scaffold1312.0	72206	645	4
hk1330	scaffold1313.0.1	841	28441	35
hk1331	scaffold1316.0	1219	71854	198
hk1332	scaffold1317.0	1391	54001	17
hk1333	scaffold1319.0	406	67285	86
hk1334	scaffold1324.0	55257	4774	9
hk1335	scaffold1326.0	9244	42829	34
hk1336	scaffold1330.0	26740	4482	2
hk1337	scaffold1332.0	47600	20104	54
hk1338	scaffold1333.0	10098	47393	21
hk1339	scaffold1334.0	43782	17787	10
hk1340	scaffold1337.0	38889	1	1
hk1341	scaffold1338.0	43670	21657	6
hk1342	scaffold1340.0	47609	1	1
hk1343	scaffold1342.0	748	65939	86
hk1344	scaffold1344.0	9459	56543	12
hk1345	scaffold1346.0	17605	46552	7
hk1346	scaffold1347.0	30579	14545	6
hk1347	scaffold1348.0	29881	26856	43
hk1348	scaffold1349.0	17774	37965	4
hk1349	scaffold1350.0	15951	1	1
hk1350	scaffold1354.0	4998	4710	99
hk1351	scaffold1355.0	313	61298	66
hk1352	scaffold1356.0	19922	31915	73
hk1353	scaffold1357.0	7841	50393	161
hk1354	scaffold1359.0	42924	1	1
hk1355	scaffold1362.0	174	62236	52
hk1356	scaffold1364.0	21239	1	1
hk1357	scaffold1365.0	1551	59768	41
hk1358	scaffold1366.0	168	10073	8
hk1359	scaffold1369.0	4254	11220	66
hk1360	scaffold1370.0	1490	188	2
hk1361	scaffold1371.0	212	54184	97
hk1362	scaffold1372.0	2322	58872	27
hk1363	scaffold1377.0	1441	44824	31
hk1364	scaffold1378.0	6932	42112	64
hk1365	scaffold1380.0	798	56492	43
hk1366	scaffold1381.0	3609	33986	12
hk1367	scaffold1384.0	5636	51303	153
hk1368	scaffold1385.0	38680	19675	2
hk1369	scaffold1387.0	29862	28394	3
hk1370	scaffold1390.0	4812	51805	109
hk1371	scaffold1397.0	2091	24712	4
hk1372	scaffold1399.0	21732	34	2
hk1373	scaffold1400.0	42024	5627	4
hk1374	scaffold1403.0	172	55278	279
hk1375	scaffold1404.0	17136	112	2
hk1376	scaffold1406.0	38702	1	1
hk1377	scaffold1408.0	22154	32409	15
hk1378	scaffold1409.0	37627	1	1
hk1379	scaffold1410.0	701	50798	316
hk1380	scaffold1411.0	28652	25744	11
hk1381	scaffold1415.0	2142	47930	29
hk1382	scaffold1416.0	579	52059	144
hk1383	scaffold1419.0	43451	9241	4
hk1384	scaffold1420.0	2419	50495	127
hk1385	scaffold1421.0	4162	46283	83
hk1386	scaffold1424.0	26707	23971	32
hk1387	scaffold1425.0	2005	25917	13
hk1388	scaffold1427.0	658	8990	5
hk1389	scaffold1430.0	1204	45530	216
hk1390	scaffold1431.0.1	18117	14689	13
hk1391	scaffold1432.0	41689	6927	40
hk1392	scaffold1437.0	3483	41906	7
hk1393	scaffold1438.0	12785	8012	5
hk1394	scaffold1439.0	1720	37191	5
hk1395	scaffold1440.0	18564	5258	2
hk1396	scaffold1444.0	976	44922	300
hk1397	scaffold1446.0	634	43320	218
hk1398	scaffold1447.0	25649	14389	25
hk1399	scaffold1449.0	6653	372	5
hk1400	scaffold1454.0	132	41565	177
hk1401	scaffold1455.0	24708	1	1
hk1402	scaffold1459.0	941	26602	11
hk1403	scaffold1460.0	498	42881	100
hk1404	scaffold1463.0	40904	66	3
hk1405	scaffold1464.0	260	23637	116
hk1406	scaffold1474.0	2291	36548	86
hk1407	scaffold1476.0	8660	31270	29
hk1408	scaffold1479.0	342	39352	35
hk1409	scaffold1480.0	21735	1	1
hk1410	scaffold1483.0	20577	17883	14
hk1411	scaffold1485.0	6046	30582	3
hk1412	scaffold1486.0	431	35204	100
hk1413	scaffold1489.0	1188	31434	16
hk1414	scaffold1492.0	270	35212	15
hk1415	scaffold1493.0	28689	1	1
hk1416	scaffold1494.0	293	22806	74
hk1417	scaffold1495.0	11567	11599	33
hk1418	scaffold1496.0	2718	23360	12
hk1419	scaffold1499.0	275	31885	122
hk1420	scaffold1501.0	1458	14683	12
hk1421	scaffold1502.0	5071	21381	4
hk1422	scaffold1504.0	15245	479	2
hk1423	scaffold1510.0	1497	32745	80
hk1424	scaffold1511.0	23936	8694	26
hk1425	scaffold1514.0	14646	167	2
hk1426	scaffold1515.0	32050	1712	3
hk1427	scaffold1516.0	2970	1	1
hk1428	scaffold1518.0	2263	16819	7
hk1429	scaffold1519.0	12459	2585	2
hk1430	scaffold1520.0	7568	23058	101
hk1431	scaffold1523.0	3379	6121	6
hk1432	scaffold1524.0	233	14602	13
hk1433	scaffold1526.0	284	29324	26
hk1434	scaffold1536.0	1733	28351	33
hk1435	scaffold1537.0	3111	25350	159
hk1436	scaffold1539.0	2151	9212	5
hk1437	scaffold1540.0	15940	1	1
hk1438	scaffold1542.0	7590	20132	10
hk1439	scaffold1546.0	1896	23737	11
hk1440	scaffold1548.0	4254	22235	3
hk1441	scaffold1552.0	2146	22055	56
hk1442	scaffold1553.0	449	26471	119
hk1443	scaffold1557.0	10638	1	1
hk1444	scaffold1558.0	1130	25111	36
hk1445	scaffold1559.0	5350	17370	8
hk1446	scaffold1561.0	2047	1	1
hk1447	scaffold1563.0	2780	18051	4
hk1448	scaffold1564.0	1643	9007	4
hk1449	scaffold1565.0	8370	16372	46
hk1450	scaffold1567.0	7754	4889	4
hk1451	scaffold1570.0	6510	18183	74
hk1452	scaffold1579.0	9047	13159	4
hk1453	scaffold1582.0	10768	12114	60
hk1454	scaffold1583.0	10320	5	2
hk1455	scaffold1584.0	147	22477	105
hk1456	scaffold1586.0	955	19467	13
hk1457	scaffold1592.0	1943	325	5
hk1458	scaffold1593.0	465	15891	5
hk1459	scaffold1596.0	213	16081	11
hk1460	scaffold1601.0	17309	2407	11
hk1461	scaffold1602.0	445	19541	130
hk1462	scaffold1611.0	3315	12327	7
hk1463	scaffold1613.0	14191	1	1
hk1464	scaffold1615.0	485	17955	70
hk1465	scaffold1621.0	789	5956	15
hk1466	scaffold1631.0	15937	245	4
hk1467	scaffold1635.0	334	14756	89
hk1468	scaffold1636.0	4659	2911	7
hk1469	scaffold1638.0	2480	10268	16
hk1470	scaffold1642.0	14661	59	2
hk1471	scaffold1643.0	7792	7876	28
hk1472	scaffold1646.0	2987	11500	6
hk1473	scaffold1649.0	4478	10321	42
hk1474	scaffold1650.0	278	9034	9
hk1475	scaffold1654.0	1318	7544	2
hk1476	scaffold1666.0	429	12999	4
hk1477	scaffold1672.0	10085	3061	26
hk1478	scaffold1679.0	285	9771	85
hk1479	scaffold1680.0	11627	1	1
hk1480	scaffold1682.0	511	11878	52
hk1481	scaffold1690.0	7937	1	1
hk1482	scaffold1692.0	781	11009	47
hk1483	scaffold1693.0	11218	24	2
hk1484	scaffold1695.0	4478	6401	12
hk1485	scaffold1705.0	515	7926	27
hk1486	scaffold1706.0	1924	1	1
hk1487	scaffold1707.0	183	10545	57
hk1488	scaffold1709.0	9384	3	2
hk1489	scaffold1712.0	292	9565	10
hk1490	scaffold1714.0	250	1283	2
hk1491	scaffold1717.0	411	7464	27
hk1492	scaffold1725.0	564	8861	30
hk1493	scaffold1727.0	6858	2899	25
hk1494	scaffold1729.0	3462	5539	11
hk1495	scaffold1734.0	6111	3357	15
hk1496	scaffold1737.0	296	4400	28
hk1497	scaffold1739.0	4958	4232	20
hk1498	scaffold1740.0	2039	5485	3
hk1499	scaffold1749.0	1144	7353	6
hk1500	scaffold1753.0	2402	2509	2
hk1501	scaffold1765.0	3339	1	1
hk1502	scaffold1766.0	2546	5243	31
hk1503	scaffold1774.0	5160	1	1
hk1504	scaffold1779.0	5802	155	2
hk1505	scaffold1780.0	591	6323	13
hk1506	scaffold1785.0	5338	1	1
hk1507	scaffold1791.0	2341	1884	28
hk1508	scaffold1799.0	399	17	2
hk1509	scaffold1807.0	1375	1	1
hk1510	scaffold1813.0	1701	20	2
hk1511	scaffold1816.0	4883	1	1
hk1512	scaffold1822.0	1091	1	1
hk1513	scaffold1824.0	1017	4402	13
hk1514	scaffold1841.0	880	4140	13
hk1515	scaffold1846.0	4289	1013	5
hk1516	scaffold1853.0	1612	2901	10
hk1517	scaffold1855.0	957	3329	3
hk1518	scaffold1873.0	3387	1	1
hk1519	scaffold1878.0	716	525	2
hk1520	scaffold1894.0	302	2921	50
hk1521	scaffold1908.0	914	2101	8
hk1522	scaffold1914.0	621	630	3
hk1523	scaffold1924.0	2324	924	4
hk1524	scaffold1970.0	430	547	4
hk1525	scaffold1993.0	779	1905	13
hk1526	scaffold2012.0	424	1579	11
hk1527	scaffold2013.0	394	1876	6
hk1528	scaffold2032.0	1502	1	1
hk1529	scaffold2043.0	831	1170	22
hk1530	scaffold2051.0	1380	97	2
hk1531	scaffold2061.0	357	1	1
hk1532	scaffold2080.0	198	1708	24
hk1533	scaffold2091.0	1732	1	1
hk1534	scaffold2101.0	479	1057	5
lm0001	scaffold1.0.1	273	500000	3969
lm0002	scaffold1.0.1	500391	494518	1022
lm0003	scaffold1.0.1	1077933	499869	322
lm0004	scaffold1.0.1	1578007	499986	1481
lm0005	scaffold1.0.1	2092943	499925	1705
lm0006	scaffold1.0.1	2598595	499660	593
lm0007	scaffold1.0.1	3099052	492035	506
lm0008	scaffold1.0.1	3613138	498380	163
lm0009	scaffold2.0.1	42796	475983	199
lm0010	scaffold2.0.1	557513	497210	301
lm0011	scaffold2.0.1	1081561	499884	1162
lm0012	scaffold2.0.1	1581629	494675	1229
lm0013	scaffold2.0.1	2083227	499568	1494
lm0014	scaffold2.0.1	2584821	977852	2830
lm0015	scaffold2.0.1	3606843	241331	57
lm0016	scaffold3.0	86	499941	1105
lm0017	scaffold3.0	500110	499910	926
lm0018	scaffold3.0	1000228	499728	2415
lm0019	scaffold3.0	1500380	499452	3599
lm0020	scaffold3.0	2000443	1000107	6753
lm0021	scaffold3.0	3001809	499913	1994
lm0022	scaffold3.0	3502113	400250	45
lm0023	scaffold4.0	208	499054	1479
lm0024	scaffold4.0	502235	499956	2280
lm0025	scaffold4.0	1002336	499871	633
lm0026	scaffold4.0	1503825	455534	1270
lm0027	scaffold5.0	19	484062	120
lm0028	scaffold5.0	562657	494249	3279
lm0029	scaffold5.0	1063820	491483	3941
lm0030	scaffold5.0	1589419	269800	422
lm0031	scaffold6.0.1	9018	487063	864
lm0032	scaffold6.0.1	519336	485287	346
lm0033	scaffold6.0.1	1020200	478426	341
lm0034	scaffold6.0.1	1571652	220479	126
lm0035	scaffold7.0.1	403	492845	527
lm0036	scaffold7.0.1	503810	488693	68
lm0037	scaffold7.0.1	1005763	499893	265
lm0038	scaffold7.0.1	1511504	312328	144
lm0039	scaffold8.0.6	6592	499929	2931
lm0040	scaffold8.0.6	507125	499977	3493
lm0041	scaffold8.0.6	1007302	475751	1593
lm0042	scaffold8.0.6	1512596	125593	31
lm0043	scaffold9.0.1	469	499996	2882
lm0044	scaffold9.0.1	501354	1000291	8394
lm0045	scaffold9.0.1	1502231	294579	1185
lm0046	scaffold10.0.1	832	499708	2618
lm0047	scaffold10.0.1	500970	497814	3055
lm0048	scaffold10.0.1	1001162	499814	3856
lm0049	scaffold10.0.1	1501216	282005	1428
lm0050	scaffold11.0	3367	966292	3437
lm0051	scaffold11.0	1062925	499063	563
lm0052	scaffold11.0	1568738	136278	150
lm0053	scaffold12.0.1	13913	499971	541
lm0054	scaffold12.0.1	513957	499968	2687
lm0055	scaffold12.0.1	1014143	498868	3485
lm0056	scaffold12.0.1	1515270	162534	780
lm0057	scaffold13.0.1	133	999867	7940
lm0058	scaffold13.0.1	1000579	475028	680
lm0059	scaffold13.0.1	1504305	155810	110
lm0060	scaffold14.0.1	51268	499965	424
lm0061	scaffold14.0.1	551366	499956	4060
lm0062	scaffold14.0.1	1051405	499938	3910
lm0063	scaffold14.0.1	1551479	115458	777
lm0064	scaffold15.0.1	6252	499971	648
lm0065	scaffold15.0.1	506313	499889	3210
lm0066	scaffold15.0.1	1006669	499915	1749
lm0067	scaffold15.0.1	1506700	116616	397
lm0068	scaffold16.0.1	6374	499797	620
lm0069	scaffold16.0.1	506569	499968	3363
lm0070	scaffold16.0.1	1006721	499274	4588
lm0071	scaffold16.0.1	1506850	93003	656
lm0072	scaffold17.0.2	167	499784	4073
lm0073	scaffold17.0.2	500233	369042	880
lm0074	scaffold17.0.2	1155569	351426	7
lm0075	scaffold18.0.1	1608	499735	2537
lm0076	scaffold18.0.1	501650	499538	2189
lm0077	scaffold18.0.1	1007113	487846	1408
lm0078	scaffold19.0.1	59468	485098	325
lm0079	scaffold19.0.1	580900	494704	264
lm0080	scaffold19.0.1	1086394	401173	408
lm0081	scaffold20.0.1	1136	497965	1995
lm0082	scaffold20.0.1	501412	499924	1645
lm0083	scaffold20.0.1	1001536	468883	1049
lm0084	scaffold21.0	225	457638	1619
lm0085	scaffold21.0	504939	494170	87
lm0086	scaffold21.0	1010676	454369	873
lm0087	scaffold22.0	14720	499974	1966
lm0088	scaffold22.0	514832	499993	1156
lm0089	scaffold22.0	1018833	438495	870
lm0090	scaffold23.0.1	1063	496799	923
lm0091	scaffold23.0.1	505965	455566	521
lm0092	scaffold23.0.1	1006054	434388	98
lm0093	scaffold24.0	69	498964	904
lm0094	scaffold24.0	500392	499754	2179
lm0095	scaffold24.0	1000597	428489	2137
lm0096	scaffold25.0	1417	499808	2368
lm0097	scaffold25.0	501469	498884	2713
lm0098	scaffold25.0	1001568	407631	1551
lm0099	scaffold26.0.1	100	499904	3011
lm0100	scaffold26.0.1	500143	490488	2934
lm0101	scaffold26.0.1	1013835	193312	515
lm0102	scaffold27.0	328	499991	1351
lm0103	scaffold27.0	500519	498520	939
lm0104	scaffold27.0	1005099	329072	603
lm0105	scaffold28.0.1	31013	480702	499
lm0106	scaffold28.0.1	534403	499940	3228
lm0107	scaffold28.0.1	1034417	349243	1469
lm0108	scaffold29.0	12149	499988	2606
lm0109	scaffold29.0	512187	499867	4404
lm0110	scaffold29.0	1012251	239753	1884
lm0111	scaffold30.0.1	545	500001	2594
lm0112	scaffold30.0.1	500597	492275	3159
lm0113	scaffold30.0.1	1001233	499785	1568
lm0114	scaffold30.0.1	1511641	51424	233
lm0115	scaffold31.0	14688	499966	2858
lm0116	scaffold31.0	514724	498988	3869
lm0117	scaffold31.0	1018759	344059	1662
lm0118	scaffold32.0	79998	499637	2265
lm0119	scaffold32.0	585331	498177	3000
lm0120	scaffold32.0	1087659	202836	59
lm0121	scaffold33.0.1	20571	493995	728
lm0122	scaffold33.0.1	529295	499789	3416
lm0123	scaffold33.0.1	1029385	316635	1606
lm0124	scaffold34.0.1	147	1016560	7332
lm0125	scaffold34.0.1	1016713	304807	1927
lm0126	scaffold35.0.1	269	499607	943
lm0127	scaffold35.0.1	500828	445482	2542
lm0128	scaffold35.0.1	1005381	323837	1417
lm0129	scaffold36.0	46364	489984	155
lm0130	scaffold36.0	553273	483999	1571
lm0131	scaffold36.0	1065893	153367	10
lm0132	scaffold37.0.1	12202	445830	69
lm0133	scaffold37.0.1	517034	429293	222
lm0134	scaffold37.0.1	1019367	260720	26
lm0135	scaffold38.0.1	195440	436099	221
lm0136	scaffold38.0.1	778147	499467	1026
lm0137	scaffold38.0.1	1283225	31132	20
lm0138	scaffold39.0.1	16594	497236	2283
lm0139	scaffold39.0.1	518175	499886	2482
lm0140	scaffold39.0.1	1019024	271409	1942
lm0141	scaffold40.0	6756	497828	264
lm0142	scaffold40.0	525930	497367	198
lm0143	scaffold40.0	1027910	259519	67
lm0144	scaffold41.0	28880	236962	7
lm0145	scaffold41.0	715032	498559	587
lm0146	scaffold41.0	1222137	65150	410
lm0147	scaffold42.0.1	59969	490161	3972
lm0148	scaffold42.0.1	594256	474207	84
lm0149	scaffold42.0.1	1128051	149110	594
lm0150	scaffold43.0.1	327	499570	3862
lm0151	scaffold43.0.1	500390	499963	3818
lm0152	scaffold43.0.1	1000403	269661	774
lm0153	scaffold44.2.16	39736	326108	1593
lm0154	scaffold44.1.1	11382	354644	26
lm0155	scaffold45.0.1	8206	491172	1265
lm0156	scaffold45.0.1	513593	494720	2716
lm0157	scaffold45.0.1	1014737	257714	289
lm0158	scaffold46.0	121	499240	1182
lm0159	scaffold46.0	510809	498492	656
lm0160	scaffold46.0	1012075	244276	842
lm0161	scaffold47.0	12459	994582	7094
lm0162	scaffold47.0	1013590	124137	190
lm0163	scaffold48.0.1	355	499661	1892
lm0164	scaffold48.0.1	506409	499999	3643
lm0165	scaffold48.0.1	1006616	197273	1607
lm0166	scaffold49.2	312	376274	3700
lm0167	scaffold49.1.1	283	350220	680
lm0168	scaffold49.1.18	3486	67148	224
lm0169	scaffold50.0	392	496787	1706
lm0170	scaffold50.0	505429	499982	1816
lm0171	scaffold50.0	1005601	156042	402
lm0172	scaffold51.0	809	499710	2952
lm0173	scaffold51.0	501885	470751	2772
lm0174	scaffold51.0	1161656	61210	24
lm0175	scaffold52.0.1	14313	487296	177
lm0176	scaffold52.0.1	526653	490739	1915
lm0177	scaffold52.0.1	1030391	140898	737
lm0178	scaffold53.0.1	1181	499999	2188
lm0179	scaffold53.0.1	501240	702980	6904
lm0180	scaffold54.1	115	147383	563
lm0181	scaffold54.2.1	1192	499651	1858
lm0182	scaffold54.2.1	501254	688	4
lm0183	scaffold55.0.1	7391	499920	3380
lm0184	scaffold55.0.1	507419	499950	1963
lm0185	scaffold55.0.1	1007561	187101	904
lm0186	scaffold56.0.1	4772	906112	817
lm0187	scaffold56.0.1	1007801	183889	32
lm0188	scaffold57.0	4280	500000	956
lm0189	scaffold57.0	504316	499768	1887
lm0190	scaffold57.0	1004491	185865	777
lm0191	scaffold58.0.1	794	495149	674
lm0192	scaffold58.0.1	507228	498920	709
lm0193	scaffold58.0.1	1007433	177092	759
lm0194	scaffold59.0.1	370	499977	3516
lm0195	scaffold59.0.1	500380	419179	982
lm0196	scaffold60.0	1088	499489	816
lm0197	scaffold60.0	501274	420357	1141
lm0198	scaffold60.0	1091890	1	1
lm0199	scaffold61.0	14741	463187	317
lm0200	scaffold61.0	807437	366494	321
lm0201	scaffold62.0	12023	495830	182
lm0202	scaffold62.0	514583	489221	812
lm0203	scaffold62.0	1019508	117601	291
lm0204	scaffold63.0	152	499471	1761
lm0205	scaffold63.0	500655	497070	997
lm0206	scaffold63.0	1000784	133590	155
lm0207	scaffold64.0	8073	496612	595
lm0208	scaffold64.0	509057	494082	605
lm0209	scaffold64.0	1042934	78694	254
lm0210	scaffold65.0.1	2874	499997	2890
lm0211	scaffold65.0.1	502906	498979	2089
lm0212	scaffold65.0.1	1003729	111942	104
lm0213	scaffold66.0.11	4047	32555	19
lm0214	scaffold66.0.1	10151	496561	315
lm0215	scaffold66.0.1	511548	412439	1104
lm0216	scaffold67.0	383	498296	317
lm0217	scaffold67.0	500737	496575	667
lm0218	scaffold67.0	1000934	109600	142
lm0219	scaffold68.0	3666	400773	143
lm0220	scaffold68.0	521715	499560	1224
lm0221	scaffold68.0	1021897	93839	365
lm0222	scaffold69.0	980	944607	1619
lm0223	scaffold69.0	1010428	87375	53
lm0224	scaffold70.0.1	134	499465	1758
lm0225	scaffold70.0.1	500769	496154	1786
lm0226	scaffold70.0.1	1001181	103944	3
lm0227	scaffold71.0.1	1349	499812	1002
lm0228	scaffold71.0.1	501463	499396	1148
lm0229	scaffold71.0.1	1002537	90265	169
lm0230	scaffold72.0	1773	499717	3573
lm0231	scaffold72.0	501814	499999	1546
lm0232	scaffold72.0	1001855	92274	39
lm0233	scaffold73.0.1	7446	349090	821
lm0234	scaffold73.0.1	521366	349085	20
lm0235	scaffold73.0.1	1061477	22469	35
lm0236	scaffold74.0.1	300	499944	3019
lm0237	scaffold74.0.1	500536	499189	3411
lm0238	scaffold74.0.1	1001445	58500	371
lm0239	scaffold75.0	10195	494132	219
lm0240	scaffold75.0	539754	477346	1609
lm0241	scaffold75.0	1055829	1	1
lm0242	scaffold76.0	155	496737	831
lm0243	scaffold76.0	508845	499322	1530
lm0244	scaffold76.0	1008952	45468	157
lm0245	scaffold77.0.1	29657	499374	2288
lm0246	scaffold77.0.1	547708	488520	2257
lm0247	scaffold78.0	1245	498290	1395
lm0248	scaffold78.0	503105	539452	1098
lm0249	scaffold79.0	1346	498691	2032
lm0250	scaffold79.0	501929	498543	1044
lm0251	scaffold79.0	1023980	10573	9
lm0252	scaffold80.0.1	336	499151	1300
lm0253	scaffold80.0.1	502161	488175	1089
lm0254	scaffold80.0.1	1006317	5020	13
lm0255	scaffold81.0	919	498803	915
lm0256	scaffold81.0	500926	204607	468
lm0257	scaffold82.0.1	1010	499529	650
lm0258	scaffold82.0.1	502805	475195	745
lm0259	scaffold82.0.1	1003065	10854	7
lm0260	scaffold83.0	1711	499099	1627
lm0261	scaffold83.0	501856	417885	2059
lm0262	scaffold83.0	1005289	33	4
lm0263	scaffold84.0	421	498368	244
lm0264	scaffold84.0	546543	469576	608
lm0265	scaffold85.0.1	3259	499980	1649
lm0266	scaffold85.0.1	503972	475311	1298
lm0267	scaffold86.0	1500	499459	2904
lm0268	scaffold86.0	504218	499598	1442
lm0269	scaffold86.0	1007365	886	7
lm0270	scaffold87.0.1	195	498990	759
lm0271	scaffold87.0.1	500222	490561	879
lm0272	scaffold88.0.1	50499	499987	185
lm0273	scaffold88.0.1	550569	432929	1332
lm0274	scaffold89.0.1	64713	459059	357
lm0275	scaffold89.0.1	567988	35838	63
lm0276	scaffold89.0.2	83442	212405	85
lm0277	scaffold90.0	310	499184	3224
lm0278	scaffold90.0	502500	477275	3039
lm0279	scaffold91.0.1	10988	499238	82
lm0280	scaffold91.0.1	512769	449735	161
lm0281	scaffold92.0	19327	464231	230
lm0282	scaffold92.0	519684	428201	149
lm0283	scaffold93.0	8013	499999	2253
lm0284	scaffold93.0	508018	454874	959
lm0285	scaffold94.0	574	471818	400
lm0286	scaffold94.0	519561	435448	112
lm0287	scaffold95.0.1	543	491186	110
lm0288	scaffold95.0.1	525600	427276	947
lm0289	scaffold96.0.1	1084	497750	1423
lm0290	scaffold96.0.1	501757	459265	1092
lm0291	scaffold97.0.1	2834	499930	539
lm0292	scaffold97.0.1	503628	453726	371
lm0293	scaffold98.0.1	36	497047	722
lm0294	scaffold98.0.1	506860	50364	109
lm0295	scaffold98.0.12	33881	154410	221
lm0296	scaffold99.0	685	499570	1783
lm0297	scaffold99.0	500737	325436	111
lm0298	scaffold100.0.1	553	499369	1234
lm0299	scaffold100.0.1	500593	447506	1609
lm0300	scaffold101.0	12939	498853	1496
lm0301	scaffold101.0	513338	430978	1755
lm0302	scaffold102.0.1	619	908604	3033
lm0303	scaffold103.0	3334	498469	1099
lm0304	scaffold103.0	503594	419227	3401
lm0305	scaffold104.0.1	2221	498010	334
lm0306	scaffold104.0.1	503032	389019	298
lm0307	scaffold105.0	3892	478381	211
lm0308	scaffold105.0	505419	411530	380
lm0309	scaffold106.0	815	499510	2113
lm0310	scaffold106.0	501014	433125	2411
lm0311	scaffold107.0.1	6105	499980	2869
lm0312	scaffold107.0.1	506191	424631	2807
lm0313	scaffold108.0	3260	491101	3766
lm0314	scaffold108.0	737009	195862	73
lm0315	scaffold109.0.1	1120	494037	176
lm0316	scaffold109.0.1	501649	426469	409
lm0317	scaffold110.0	5361	493271	197
lm0318	scaffold110.0	541443	371284	175
lm0319	scaffold111.0.1	207	493998	995
lm0320	scaffold111.0.1	515154	405168	84
lm0321	scaffold112.0.1	6218	425011	1435
lm0322	scaffold112.0.1	512471	362614	81
lm0323	scaffold113.0	259	498126	3598
lm0324	scaffold113.0	500530	406357	754
lm0325	scaffold114.0.1	2810	499992	2147
lm0326	scaffold114.0.1	503332	401912	2636
lm0327	scaffold115.0	3100	499939	809
lm0328	scaffold115.0	503305	386700	1396
lm0329	scaffold116.0.1	239	499962	3204
lm0330	scaffold116.0.1	500290	391437	2538
lm0331	scaffold117.0.1	14942	830415	1084
lm0332	scaffold118.0	175	475318	411
lm0333	scaffold118.0	513043	172935	72
lm0334	scaffold119.0	23011	148236	458
lm0335	scaffold119.0	527419	345289	56
lm0336	scaffold120.0	43736	499542	336
lm0337	scaffold120.0	543875	276633	1041
lm0338	scaffold121.0.1	740	488791	100
lm0339	scaffold121.0.1	506563	311573	142
lm0340	scaffold122.0.1	8725	499006	1941
lm0341	scaffold122.0.1	508735	345906	2962
lm0342	scaffold123.0	1931	856563	2111
lm0343	scaffold124.0.1	1055	499711	1878
lm0344	scaffold124.0.1	501380	348264	471
lm0345	scaffold125.0	115846	444976	65
lm0346	scaffold126.0.1	1302	499009	2271
lm0347	scaffold126.0.1	501306	348582	1085
lm0348	scaffold127.0.1	302	499984	1763
lm0349	scaffold127.0.1	500317	344730	1241
lm0350	scaffold128.0	176	496677	196
lm0351	scaffold128.0	500192	208173	109
lm0352	scaffold129.0	759	496926	1300
lm0353	scaffold129.0	502366	327557	2064
lm0354	scaffold130.0	15852	499960	785
lm0355	scaffold130.0	515893	316217	777
lm0356	scaffold131.0.1	58	499182	2608
lm0357	scaffold131.0.1	500788	326433	1317
lm0358	scaffold132.0.1	1029	500001	2702
lm0359	scaffold132.0.1	501087	325719	1415
lm0360	scaffold133.0	832	485595	1254
lm0361	scaffold133.0	536549	283049	84
lm0362	scaffold134.1.1	402	358007	1262
lm0363	scaffold134.1.8	3563	25211	49
lm0364	scaffold134.2	281	63718	31
lm0365	scaffold135.0.1	50109	499453	850
lm0366	scaffold135.0.1	550671	253597	85
lm0367	scaffold136.0.1	1342	497354	489
lm0368	scaffold136.0.1	502676	323959	558
lm0369	scaffold137.0.1	3930	498343	1016
lm0370	scaffold137.0.1	504826	161019	77
lm0371	scaffold138.0.1	85240	499687	1524
lm0372	scaffold138.0.1	585822	198251	440
lm0373	scaffold139.0.1	436	498514	1198
lm0374	scaffold139.0.1	501012	314619	172
lm0375	scaffold140.0	59094	761693	5233
lm0376	scaffold141.0	174	498832	3943
lm0377	scaffold141.0	500424	309646	1552
lm0378	scaffold142.0	3813	793454	2529
lm0379	scaffold143.0	1774	499897	531
lm0380	scaffold143.0	501812	276910	527
lm0381	scaffold144.0	281	494525	785
lm0382	scaffold144.0	513598	289819	404
lm0383	scaffold145.0	5117	497627	668
lm0384	scaffold145.0	505812	272638	17
lm0385	scaffold146.0	36012	487040	130
lm0386	scaffold146.0	545554	259748	281
lm0387	scaffold147.0	44662	496990	2410
lm0388	scaffold147.0	554042	247155	389
lm0389	scaffold148.0	924	498868	611
lm0390	scaffold148.0	501400	299094	724
lm0391	scaffold149.0.1	119	754915	9616
lm0392	scaffold150.0	43567	496959	532
lm0393	scaffold150.0	544634	201616	93
lm0394	scaffold151.0	1604	499917	214
lm0395	scaffold151.0	501615	288616	1032
lm0396	scaffold152.0.1	5698	499970	3668
lm0397	scaffold152.0.1	505828	279103	3585
lm0398	scaffold153.0	303	329972	3055
lm0399	scaffold153.0	514676	271424	1028
lm0400	scaffold154.0	419	499935	3903
lm0401	scaffold154.0	500674	282957	1104
lm0402	scaffold155.0.1	278	499965	3355
lm0403	scaffold155.0.1	500283	269960	476
lm0404	scaffold156.0	1036	417246	2399
lm0405	scaffold156.0	575595	181681	33
lm0406	scaffold157.0	16390	499674	2726
lm0407	scaffold157.0	516952	251278	1911
lm0408	scaffold158.0	144	493037	2701
lm0409	scaffold158.0	532695	191527	1423
lm0410	scaffold159.0	384	499924	2184
lm0411	scaffold159.0	500540	253698	517
lm0412	scaffold160.2	2305	210015	1187
lm0413	scaffold160.1.1	19410	137719	64
lm0414	scaffold160.1.13	101335	22	2
lm0415	scaffold161.0	2666	490271	262
lm0416	scaffold161.0	514426	246857	451
lm0417	scaffold162.0	3541	303431	97
lm0418	scaffold162.0	646479	103981	46
lm0419	scaffold163.0	2795	375965	680
lm0420	scaffold163.0	509971	228739	18
lm0421	scaffold164.0	10889	499062	344
lm0422	scaffold164.0	510955	210099	803
lm0423	scaffold165.1	811	67784	241
lm0424	scaffold165.2.11	17260	115	4
lm0425	scaffold165.2.1	9127	289920	1508
lm0426	scaffold166.0.1	6891	487945	2030
lm0427	scaffold166.0.1	510207	219740	855
lm0428	scaffold167.0	3264	498486	527
lm0429	scaffold167.0	503587	233306	1002
lm0430	scaffold168.0.1	13529	499603	1855
lm0431	scaffold168.0.1	513931	69195	167
lm0432	scaffold169.0	17543	500001	2367
lm0433	scaffold169.0	517668	209817	195
lm0434	scaffold170.2.1	12781	76050	279
lm0435	scaffold170.1	3569	48534	205
lm0436	scaffold170.2.14	34204	5091	44
lm0437	scaffold171.0	59	498438	1523
lm0438	scaffold171.0	500381	226599	436
lm0439	scaffold172.0	2516	499577	1540
lm0440	scaffold172.0	502842	220551	255
lm0441	scaffold173.0	3012	461742	955
lm0442	scaffold173.0	554284	117358	47
lm0443	scaffold174.0.1	388	498657	1225
lm0444	scaffold174.0.1	501730	223104	634
lm0445	scaffold175.0.1	284	494348	1306
lm0446	scaffold175.0.1	504673	193218	315
lm0447	scaffold176.0	985	495817	513
lm0448	scaffold176.0	502841	198506	191
lm0449	scaffold177.0.1	1056	704724	4192
lm0450	scaffold178.0.1	736	499945	1753
lm0451	scaffold178.0.1	500996	98671	207
lm0452	scaffold179.0	2147	483292	2844
lm0453	scaffold179.0	521196	189160	102
lm0454	scaffold180.0	518	499933	2381
lm0455	scaffold180.0	501093	209877	666
lm0456	scaffold181.0	989	499884	2586
lm0457	scaffold181.0	500997	200293	462
lm0458	scaffold182.0.1	23731	493423	166
lm0459	scaffold182.0.1	527440	154127	52
lm0460	scaffold183.0	4277	467209	154
lm0461	scaffold183.0	555575	141699	57
lm0462	scaffold184.0.1	1599	129103	205
lm0463	scaffold184.0.2	24841	499992	1013
lm0464	scaffold184.0.2	525160	25237	43
[truncated: 3,519 more rows]

## Sheet: Supplementary Table S2
Supplementary Table S2 The information of Bin markers and SNPs mapped on the genetic map of parental pear cultivar ‘Niitaka’ and ‘Hongxiangsu’.
Linkage Group	Length (cM)		No. of marker		Interval (cM)		Common hkxhk marker
	nh-map	lh-map	nh-map	lh-map	nh-map	lh-map
LG1	50.768	68.585	103	127	0.492893	0.540039	46
LG2	71.623	63.554	112	115	0.639491	0.552643	37
LG3	82.006	59.34	108	134	0.759315	0.442836	35
LG4	67.638	73.835	128	120	0.528422	0.615292	51
LG5	73.626	73.424	140	145	0.5259	0.506372	60
LG6	62.856	87.04	119	81	0.528202	1.07457	29
LG7	61.149	72.083	83	144	0.736735	0.500576	0
LG8	52.1	52.675	81	111	0.64321	0.47455	32
LG9	56.61	76.674	88	98	0.643295	0.782388	34
LG10	77.154	67.148	156	183	0.494577	0.366929	60
LG11	67.509	75.106	157	167	0.429994	0.449737	46
LG12	67.961	59.049	110	66	0.617827	0.894682	38
LG13	66.808	57.272	89	122	0.750652	0.469443	45
LG14	59.201	61.302	104	152	0.56924	0.403303	53
LG15	71.701	85.537	107	197	0.670103	0.434198	46
LG16	70.284	74.24	155	165	0.453445	0.449939	68
LG17	54.261	72.381	101	135	0.537238	0.536156	37
Total	1113.26	1179.24	1941	2262	0.573547	0.521328	717

## Sheet: Supplementary table S3
Supplementary Table S3 The alignment of 3,190 bin markers mapped on the linkage groups of integrated consensus pear genetic map of ‘LNHK-map’.
Linkage Group	Marker	Genetic-position (cM)	Scaffold	Strat position	End position
lg1	lm0331	0	scaffold117.0.1	14942	845357
lg1	lm1298	0	scaffold936.0.1	17337	144949
lg1	lm1666	0	scaffold1366.0	166	55644
lg1	lm1806	0	scaffold1567.0	1175	23185
lg1	lm1118	1.15	scaffold746.0	14003	205920
lg1	lm1710	1.15	scaffold1425.0	183	48345
lg1	lm1634	1.86	scaffold1325.0	25083	32984
lg1	lm0272	2.08	scaffold88.0.1	50499	550486
lg1	lm0857	2.36	scaffold482.0	12770	355001
lg1	lm1406	2.58	scaffold1064.0	37384	58819
lg1	lm1011	3.86	scaffold638.0	141	238997
lg1	lm1756	3.86	scaffold1494.0	339	29500
lg1	lm1771	4.37	scaffold1516.0	467	33893
lg1	lm0898	5	scaffold522.0.1	8396	323772
lg1	lm1721	5.21	scaffold1440.0	245	47031
lg1	hk1088	5.52	scaffold929.0.8	855	19934
lg1	lm1190	5.97	scaffold822.0.1	1487	13617
lg1	lm1467	5.97	scaffold1135.0	1686	102389
lg1	lm1837	5.97	scaffold1620.0	251	18387
lg1	hk1295	6.45	scaffold1253.0	3296	84339
lg1	hk0860	7	scaffold634.0	13048	71086
lg1	hk0601	7.12	scaffold341.0	6320	475071
lg1	lm1291	7.46	scaffold929.0.8	793	20528
lg1	lm1061	8.17	scaffold689.0	29053	212569
lg1	hk0649	8.57	scaffold396.0	28907	422715
lg1	lm0716	8.84	scaffold341.0	364	475069
lg1	hk0425	9.05	scaffold199.0	534467	632517
lg1	hk1469	9.05	scaffold1638.0	2480	12748
lg1	hk0776	9.43	scaffold537.0	1182	264206
lg1	lm1594	9.44	scaffold1276.0	5252	80743
lg1	lm1205	9.54	scaffold837.0	8723	174843
lg1	hk0878	9.56	scaffold653.0	20150	233123
lg1	lm0771	9.69	scaffold396.0	3975	423612
lg1	lm0494	9.92	scaffold199.0	511748	659598
lg1	lm0922	10.09	scaffold546.0	231645	302161
lg1	hk1310	10.15	scaffold1276.0	51666	56024
lg1	lm0906	10.25	scaffold530.0	1535	320735
lg1	lm0359	10.37	scaffold132.0.1	501087	826806
lg1	lm1137	10.51	scaffold766.0	218	166932
lg1	lm1431	10.65	scaffold1091.0	9204	101117
lg1	hk0309	10.74	scaffold132.0.1	518585	826820
lg1	lm1850	10.8	scaffold1638.0	2506	15850
lg1	hk0308	10.93	scaffold132.0.1	18440	518411
lg1	hk0285	11.12	scaffold116.0.1	501848	891673
lg1	lm1573	11.27	scaffold1253.0	683	84205
lg1	lm1007	11.35	scaffold634.0	460	230302
lg1	lm0493	11.62	scaffold199.0	317	500276
lg1	hk0971	11.81	scaffold766.0	1815	188653
lg1	lm0334	11.82	scaffold119.0	23011	171247
lg1	lm1026	12	scaffold653.0	7673	247745
lg1	hk1024	12.4	scaffold837.0	139622	174752
lg1	lm0959	13.24	scaffold583.0	22	253163
lg1	lm0913	13.57	scaffold537.0	47	311081
lg1	hk1046	13.88	scaffold872.0	143	165979
lg1	hk0284	14.01	scaffold116.0.1	1799	501610
lg1	hk0819	14.73	scaffold583.0	1422	279485
lg1	lm1235	15.64	scaffold872.0	222	166489
lg1	hk0977	16.12	scaffold775.0	191	196501
lg1	lm1144	17.36	scaffold775.0	261	196535
lg1	lm1792	18.65	scaffold1546.0	159	27209
lg1	lm1595	19.41	scaffold1277.0	283	82218
lg1	hk1311	19.45	scaffold1277.0	584	82135
lg1	hk1439	20.19	scaffold1546.0	1896	25633
lg1	hk0879	21.38	scaffold654.0	39475	243243
lg1	hk1505	21.62	scaffold1780.0	591	6914
lg1	lm1925	21.79	scaffold1780.0	497	6922
lg1	lm0942	22.57	scaffold566.0	134200	294422
lg1	lm1027	22.57	scaffold654.0	7141	247947
lg1	hk0803	23.37	scaffold566.0	163595	273303
lg1	lm0409	25.88	scaffold158.0	532695	724222
lg1	hk0576	26.75	scaffold313.0	231	493179
lg1	hk0353	27.4	scaffold158.0	530883	710318
lg1	lm0408	27.62	scaffold158.0	144	493181
lg1	lm1482	27.62	scaffold1152.0	10584	85161
lg1	hk1226	27.85	scaffold1152.0	45375	84233
lg1	hk0352	28.41	scaffold158.0	1009	493171
lg1	lm1574	28.66	scaffold1254.0	296	84552
lg1	hk1296	28.84	scaffold1254.0	1185	84125
lg1	lm0966	29.02	scaffold591.0	960	277201
lg1	lm0688	29.91	scaffold313.0	688	496205
lg1	lm0825	32.65	scaffold450.0	5084	383967
lg1	hk0530	34.08	scaffold275.0	532111	541487
lg1	lm1979	34.26	scaffold1980.0	331	2490
lg1	hk0529	34.7	scaffold275.0	30177	529255
lg1	lm0628	34.84	scaffold275.0	8453	494156
lg1	lm1969	35.53	scaffold1924.0	843	3511
lg1	hk1523	35.6	scaffold1924.0	2324	3248
lg1	hk0665	36.41	scaffold413.0	234	404551
lg1	lm1877	36.68	scaffold1685.0	5947	7599
lg1	hk0381	37.59	scaffold173.0	257971	636370
lg1	lm0955	37.98	scaffold579.0.1	236	283887
lg1	lm0363	39.93	scaffold134.1.8	3563	28774
lg1	lm0842	40.53	scaffold467.0	1148	341774
lg1	hk0993	40.54	scaffold797.0	10528	186817
lg1	lm0441	40.77	scaffold173.0	3012	464754
lg1	hk0712	40.86	scaffold467.0	354	278825
lg1	lm1165	41.16	scaffold797.0	2043	188538
lg1	lm0705	41.28	scaffold330.0	524	486964
lg1	lm1541	42.12	scaffold1216.0	83	53791
lg1	hk0067	42.53	scaffold16.0.1	1529460	1599786
lg1	hk1239	42.75	scaffold1170.0	180	82648
lg1	hk0065	43.44	scaffold16.0.1	276455	276456
lg1	lm0068	43.76	scaffold16.0.1	6374	506171
lg1	hk0261	44.11	scaffold103.0	505872	890755
lg1	lm0069	44.31	scaffold16.0.1	506569	1006537
lg1	lm0070	44.51	scaffold16.0.1	1006721	1505995
lg1	hk0802	44.9	scaffold565.0	10523	253849
lg1	hk0921	45.43	scaffold705.0	150523	157401
lg1	hk1200	45.68	scaffold1115.0	5142	95046
lg1	lm0071	46.15	scaffold16.0.1	1506850	1599853
lg1	lm0304	46.45	scaffold103.0	503594	922821
lg1	lm0941	46.78	scaffold565.0	465	255636
lg1	hk0789	47.33	scaffold551.0	698	303378
lg1	hk0582	47.77	scaffold320.0	250	39559
lg1	hk0537	47.98	scaffold280.0	238874	532184
lg1	lm0605	48.23	scaffold260.0.1	26992	526953
lg1	lm1830	48.76	scaffold1611.0	163	17600
lg1	lm0503	48.94	scaffold205.0	443	498779
lg1	lm0695	49.29	scaffold320.0	518	182796
lg1	hk1462	49.33	scaffold1611.0	3315	15642
lg1	lm1450	49.63	scaffold1115.0	199	106767
lg1	lm0927	49.9	scaffold551.0	755	303792
lg1	lm0637	51.04	scaffold280.0	16570	536250
lg1	lm1558	51.54	scaffold1237.0	2452	87298
lg1	lm0968	53.32	scaffold594.0	172	274780
lg1	lm0629	55.06	scaffold275.0	512255	542349
lg1	lm1001	68.58	scaffold628.0	128551	178168
lg2	lm0909	0	scaffold533.0	599	295523
lg2	lm0861	0.7	scaffold486.0	14647	348080
lg2	lm0802	1.42	scaffold427.0	1943	389324
lg2	np0619	7.73	scaffold276.0	318	498270
lg2	lm1337	8.09	scaffold978.0	7496	141854
lg2	lm0982	10.44	scaffold608.0	221	102548
lg2	np0538	11.18	scaffold230.0.1	3077	602763
lg2	lm0344	12.99	scaffold124.0.1	501380	849644
lg2	lm0126	13.84	scaffold35.0.1	269	499876
lg2	np0135	14.06	scaffold39.0.1	4709	503858
lg2	lm0343	14.17	scaffold124.0.1	1055	500766
lg2	lm0127	14.32	scaffold35.0.1	500828	946310
lg2	lm1834	14.58	scaffold1615.0	282	19108
lg2	lm0128	15.51	scaffold35.0.1	1005381	1329218
lg2	lm0549	15.72	scaffold230.0.1	836	500834
lg2	np0902	16.08	scaffold533.0	272	316492
lg2	lm1656	17.1	scaffold1352.0	37824	37825
lg2	lm0983	18.04	scaffold609.0.1	1978	269772
lg2	np0976	18.57	scaffold609.0.1	27281	267552
lg2	lm0550	19.39	scaffold230.0.1	500852	603638
lg2	lm0460	19.89	scaffold183.0	4277	471486
lg2	lm0582	20.99	scaffold247.0	1019	439832
lg2	np0160	20.99	scaffold48.0.1	226	487700
lg2	np1466	21.81	scaffold1147.0	27062	27073
lg2	lm0139	21.92	scaffold39.0.1	518175	1018061
lg2	lm1785	22.04	scaffold1539.0	2172	22541
lg2	lm0140	22.16	scaffold39.0.1	1019024	1290433
lg2	lm0487	22.2	scaffold196.0	5892	484426
lg2	np1653	22.53	scaffold1362.0	2138	62437
lg2	lm0138	23.09	scaffold39.0.1	16594	513830
lg2	np1467	23.18	scaffold1148.0	40728	102638
lg2	np1236	23.37	scaffold884.0	6988	149890
lg2	np1275	23.46	scaffold924.0	283	154775
lg2	lm0163	23.64	scaffold48.0.1	355	500016
lg2	np0570	23.89	scaffold247.0	1874	430953
lg2	np0981	24.51	scaffold614.0	21561	205549
lg2	np1061	24.51	scaffold696.0	2630	227390
lg2	lm1286	24.52	scaffold924.0	254	154976
lg2	lm1074	24.77	scaffold702.0	28510	208785
lg2	np0649	25.15	scaffold292.0	4371	503824
lg2	lm1663	25.22	scaffold1362.0	1211	61716
lg2	np1967	25.36	scaffold2012.0	427	1708
lg2	np0669	25.55	scaffold305.0	508054	511294
lg2	np1790	25.55	scaffold1558.0	815	26049
lg2	lm0677	25.85	scaffold305.0	16626	510667
lg2	hk0491	26.09	scaffold247.0	22067	32209
lg2	lm0583	26.39	scaffold247.0	505966	505997
lg2	lm1068	26.81	scaffold696.0	2554	226637
lg2	lm0988	27.18	scaffold614.0	21550	241178
lg2	hk1444	27.61	scaffold1558.0	1130	26241
lg2	np1341	27.92	scaffold999.0	1050	136743
lg2	lm1798	28.16	scaffold1558.0	169	26160
lg2	lm1986	28.3	scaffold2012.0	324	2470
lg2	hk1332	28.7	scaffold1317.0	1391	55392
lg2	hk1135	29.25	scaffold999.0	1143	138334
lg2	np0668	29.78	scaffold305.0	7890	507871
lg2	lm1353	29.91	scaffold999.0	2435	138230
lg2	hk0568	29.95	scaffold305.0	43413	511129
lg2	np0785	30.45	scaffold417.0	116369	296126
lg2	lm1945	30.75	scaffold1853.0	188	4769
lg2	hk0550	31.02	scaffold289.0	22582	333640
lg2	lm0862	31.03	scaffold487.0	56822	257933
lg2	lm0489	31.2	scaffold197.0	8562	499864
lg2	np0478	31.33	scaffold197.0	941	500079
lg2	lm1176	31.54	scaffold808.0	8176	183948
lg2	lm0009	31.59	scaffold2.0.1	42796	518779
lg2	hk0772	31.85	scaffold533.0	612	277764
lg2	np1908	31.95	scaffold1764.0	261	7915
lg2	hk1516	32.2	scaffold1853.0	1612	4513
lg2	np1407	32.26	scaffold1079.0	2715	57326
lg2	lm0792	32.37	scaffold417.0	118679	296117
lg2	np1166	32.6	scaffold808.0	8355	183704
lg2	np1901	32.6	scaffold1749.0	273	8387
lg2	np1936	32.6	scaffold1853.0	132	4743
lg2	hk1415	33.03	scaffold1493.0	28689	28690
lg2	lm0351	33.41	scaffold128.0	500192	708365
lg2	hk1001	33.73	scaffold808.0	1798	184499
lg2	hk1499	33.9	scaffold1749.0	1144	8497
lg2	lm1916	33.95	scaffold1764.0	175	7687
lg2	lm0350	34.12	scaffold128.0	176	496853
lg2	lm1911	34.36	scaffold1749.0	422	8547
lg2	np1654	34.53	scaffold1363.0	1573	60396
lg2	lm1420	34.55	scaffold1079.0	2679	57518
lg2	lm1917	35.1	scaffold1765.0	860	3131
lg2	lm0027	35.4	scaffold5.0	19	484081
lg2	hk1072	35.55	scaffold912.0	142364	152340
lg2	np1909	35.57	scaffold1765.0	722	6727
lg2	lm0591	35.67	scaffold252.0	867	475198
lg2	hk0027	35.82	scaffold5.0	3929	431847
lg2	hk0498	35.83	scaffold252.0	98645	413927
lg2	lm0973	36.25	scaffold599.0	5302	273998
lg2	hk1501	36.48	scaffold1765.0	3339	3340
lg2	lm0148	36.77	scaffold42.0.1	594256	1068463
lg2	np1012	36.93	scaffold646.0	19349	95855
lg2	lm1674	37.01	scaffold1376.0	57794	57795
lg2	hk1022	37.43	scaffold834.0	61763	74551
lg2	hk0034	37.85	scaffold6.0.1	1643284	1733890
lg2	hk1007	38.04	scaffold815.0	26921	179941
lg2	lm1098	38.37	scaffold726.0	252	212736
lg2	hk0718	38.49	scaffold474.0	73477	346211
lg2	hk1081	38.59	scaffold922.0.1	1037	140214
lg2	lm1183	38.7	scaffold815.0	10124	181639
lg2	np1173	38.8	scaffold815.0	4199	181683
lg2	hk0938	38.89	scaffold726.0	8297	80995
lg2	np0578	39.17	scaffold252.0	1186	469855
lg2	np1090	39.17	scaffold726.0	296	213316
lg2	np0010	39.32	scaffold2.0.1	42710	516588
lg2	np0842	39.49	scaffold474.0	69490	356040
lg2	lm0034	39.51	scaffold6.0.1	1571652	1792131
lg2	np0145	39.6	scaffold42.0.1	919580	1277094
lg2	lm0894	39.66	scaffold519.0	251	326006
lg2	np1273	39.89	scaffold922.0.1	257	146038
lg2	hk0759	40.15	scaffold519.0	8031	326089
lg2	lm0849	40.62	scaffold474.0	68499	356110
lg2	lm1284	40.79	scaffold922.0.1	248	146002
lg2	hk1110	41.18	scaffold956.0	18556	135935
lg2	np0887	41.51	scaffold519.0	475	326201
lg2	lm1316	41.63	scaffold956.0	373	146214
lg2	hk1503	42.01	scaffold1774.0	5160	5161
lg2	np1326	42.34	scaffold978.0	7306	141933
lg2	hk1126	42.73	scaffold978.0	20504	141720
lg2	lm0733	42.84	scaffold358.0	2365	457071
lg2	np1305	42.89	scaffold956.0	7592	146153
lg2	hk1079	43.2	scaffold920.0	47134	47135
lg2	np1869	43.42	scaffold1690.0	4326	11845
lg2	np0725	43.71	scaffold358.0	8743	457376
lg2	hk0615	43.83	scaffold358.0	8735	416936
lg2	np1271	44.14	scaffold920.0	47028	108387
lg2	hk1481	44.77	scaffold1690.0	7937	7938
lg2	np1939	45.32	scaffold1870.0	625	4616
lg2	np0632	45.76	scaffold283.0	232	489205
lg2	lm1949	46.07	scaffold1870.0	166	4654
lg2	hk0748	46.37	scaffold508.0	3134	331280
lg2	lm0643	46.45	scaffold283.0	503191	535688
lg2	lm0883	46.73	scaffold508.0	3136	335672
lg2	np1227	47.01	scaffold875.0	324	3105
lg2	lm0301	47.05	scaffold101.0	513338	944316
lg2	lm0300	47.37	scaffold101.0	12939	511792
lg2	np0293	47.58	scaffold101.0	534202	944027
lg2	hk0258	47.71	scaffold101.0	702585	944208
lg2	np0876	47.85	scaffold508.0	1558	335745
lg2	np0292	48.02	scaffold101.0	34066	534048
lg2	lm1472	48.18	scaffold1140.0	646	84838
lg2	np0249	48.24	scaffold81.0	5591	505300
lg2	np0633	49.16	scaffold283.0	503216	536031
lg2	hk1463	49.39	scaffold1613.0	14191	14192
lg2	np1039	50.84	scaffold674.0	254	222565
lg2	hk1048	51.34	scaffold875.0	2704	2705
lg2	lm1046	51.43	scaffold674.0	183	219896
lg2	lm0026	51.45	scaffold4.0	1503825	1959359
lg2	np0035	51.88	scaffold6.0.1	1535062	1792402
lg2	hk0026	53.44	scaffold4.0	1524937	1957456
lg2	lm1832	53.8	scaffold1613.0	1416	13496
lg2	np1817	54.61	scaffold1604.0	2334	4562
lg2	np0026	54.95	scaffold4.0	502225	1502235
lg2	lm1044	55.01	scaffold672.0.1	91	182924
lg2	hk0916	55.8	scaffold697.0	43676	203251
lg2	lm1069	56.07	scaffold697.0	39551	217803
lg2	hk0025	57.06	scaffold4.0	1013690	1496224
lg2	np0027	57.56	scaffold4.0	1502320	1959212
lg2	lm0025	57.66	scaffold4.0	1002336	1502207
lg2	hk0024	57.81	scaffold4.0	513546	1012351
lg2	np1812	58.67	scaffold1594.0	4931	16119
lg2	lm1202	59.32	scaffold834.0	33547	173013
lg2	hk0023	60.2	scaffold4.0	13421	513422
lg2	np1553	60.35	scaffold1241.0	4801	86649
lg2	lm0024	61.04	scaffold4.0	502235	1002191
lg2	hk1288	61.11	scaffold1241.0	33039	86681
lg2	np0025	61.33	scaffold4.0	218	499159
lg2	hk0149	61.7	scaffold50.0	1000679	1172210
lg2	lm0023	61.71	scaffold4.0	208	499262
lg2	hk0608	62.33	scaffold349.0	409	442145
lg2	np0167	62.37	scaffold50.0	516865	1016850
lg2	np0716	62.37	scaffold349.0	184	443688
lg2	hk1312	63.22	scaffold1279.0	42008	77470
lg2	np0168	63.51	scaffold50.0	1017119	1172069
lg2	hk1132	63.78	scaffold995.0	1105	9376
lg2	np1589	64.11	scaffold1279.0	41756	81224
lg2	lm0724	64.69	scaffold349.0	358	443743
lg2	np1337	64.71	scaffold995.0	216	110205
lg2	lm0171	65.98	scaffold50.0	1005601	1161643
lg2	lm1597	66.45	scaffold1279.0	2481	80246
lg2	lm1350	67.44	scaffold995.0	499	126823
lg2	np0278	72.19	scaffold94.0	1463	951955
lg2	np0091	73.68	scaffold23.0.1	1004494	1442231
lg2	np0501	77.66	scaffold209.0.1	510944	632442
lg2	np0500	78.69	scaffold209.0.1	9945	471672
lg2	np1335	79.85	scaffold993.0	18478	134620
lg2	np1389	79.85	scaffold1057.0	86	115888
lg2	np0699	82.94	scaffold332.0.1	1498	482311
lg3	np1026	0	scaffold660.0	324	245866
lg3	hk1140	1.28	scaffold1009.0	1854	120522
lg3	lm1750	7.72	scaffold1485.0	515	36437
lg3	lm0492	8.61	scaffold198.0	503340	659910
lg3	lm0491	8.94	scaffold198.0	655	498569
lg3	np1744	8.95	scaffold1485.0	501	36330
lg3	np0746	8.99	scaffold378.0	540	433957
lg3	lm1150	9.3	scaffold782.0	254	193297
lg3	np1006	9.47	scaffold640.0	6464	255988
lg3	np0780	10.12	scaffold412.0	6991	404442
lg3	lm1013	10.14	scaffold640.0	17368	246763
lg3	lm0754	10.41	scaffold378.0	411	435417
lg3	lm1232	10.41	scaffold869.0	28893	163592
lg3	np0800	10.6	scaffold432.0.1	4855	388320
lg3	lm0787	10.95	scaffold412.0	1771	404432
lg3	lm0889	10.95	scaffold514.0.1	141	327747
lg3	np0882	11.08	scaffold514.0.1	4737	327159
lg3	lm0100	11.48	scaffold26.0.1	500143	990631
lg3	np0099	11.6	scaffold26.0.1	513947	1013270
lg3	lm1831	11.66	scaffold1612.0	10910	11084
lg3	np0761	12.31	scaffold393.0	533	426780
lg3	hk0635	12.79	scaffold378.0	36554	388375
lg3	hk0866	12.96	scaffold640.0	25454	246950
lg3	np0200	13.47	scaffold62.0	1019570	1143532
lg3	hk0754	13.63	scaffold514.0.1	1343	327914
lg3	hk0664	13.98	scaffold412.0	1759	403983
lg3	np0199	14.24	scaffold62.0	517666	1003343
lg3	lm0768	14.72	scaffold393.0	614	426727
lg3	lm1089	14.72	scaffold717.0	205	213835
lg3	hk0579	14.87	scaffold316.0	222405	407790
lg3	hk0089	15.16	scaffold26.0.1	504483	990727
lg3	np1577	15.75	scaffold1267.0	24704	76634
lg3	lm0691	15.75	scaffold316.0	242	493293
lg3	np1603	17.25	scaffold1297.0	1891	68207
lg3	lm1261	17.59	scaffold898.0	9361	156586
lg3	hk0885	17.98	scaffold660.0	540	237690
lg3	hk1304	17.98	scaffold1267.0	25833	74271
lg3	lm0202	17.99	scaffold62.0	514583	1003804
lg3	lm1188	18.19	scaffold820.0	327	6287
lg3	hk0648	18.6	scaffold394.0	897	341405
lg3	lm0086	19.05	scaffold21.0	1010676	1465045
lg3	lm0203	19.4	scaffold62.0	1019508	1137109
lg3	lm0769	19.4	scaffold394.0	779	339133
lg3	lm1033	19.4	scaffold660.0	211	245841
lg3	lm1585	19.4	scaffold1267.0	24978	78406
lg3	lm0267	19.91	scaffold86.0	1500	500959
lg3	lm0268	20.06	scaffold86.0	504218	1003816
lg3	lm1613	20.31	scaffold1297.0	1872	75367
lg3	hk0077	20.44	scaffold21.0	989705	1465838
lg3	hk0230	20.73	scaffold86.0	611	451181
lg3	lm0672	20.82	scaffold302.0	6611	506287
lg3	lm0673	21.13	scaffold302.0	506684	516129
lg3	lm1300	21.79	scaffold938.0	1028	152115
lg3	np0544	22.39	scaffold233.0	508858	592713
lg3	hk0504	22.4	scaffold257.0	5248	504627
lg3	lm0556	22.64	scaffold233.0	508671	593275
lg3	np0588	23.07	scaffold257.0	500596	548476
lg3	np0665	23.72	scaffold302.0	6674	514065
lg3	np1221	23.72	scaffold869.0	27505	166823
lg3	np1289	23.72	scaffold938.0	328	152774
lg3	np0601	24.22	scaffold265.0	2111	500947
lg3	np0449	24.39	scaffold182.0.1	512187	567946
lg3	hk0564	24.61	scaffold302.0	25607	513566
lg3	hk1043	24.79	scaffold869.0	62787	167162
lg3	np1086	25.01	scaffold722.0	12350	135872
lg3	hk0934	25.41	scaffold722.0	15464	50760
lg3	np0587	25.74	scaffold257.0	558	500385
lg3	hk0505	26.08	scaffold257.0	505530	546828
lg3	hk0517	27.45	scaffold265.0	515645	515646
lg3	lm0600	27.78	scaffold257.0	177	548518
lg3	lm0612	27.78	scaffold265.0	2153	500864
lg3	lm1094	27.78	scaffold722.0	3951	78553
lg3	lm0459	28.06	scaffold182.0.1	527440	681567
lg3	np0823	28.41	scaffold455.0	1387	378790
lg3	lm0978	29.11	scaffold604.0	340	271617
lg3	hk1350	29.24	scaffold1354.0	4998	9708
lg3	lm0830	29.81	scaffold455.0	490	378715
lg3	lm1032	29.81	scaffold659.0	2200	245564
lg3	lm0831	30.04	scaffold456.0	504	378363
lg3	lm0030	30.25	scaffold5.0	1589419	1859219
lg3	hk0884	30.36	scaffold659.0	968	112785
lg3	hk0702	30.71	scaffold455.0	137451	364356
lg3	lm1085	31.13	scaffold713.0	3084	218197
lg3	lm1660	31.13	scaffold1357.0	7910	63057
lg3	np0824	31.54	scaffold456.0	103	378039
lg3	lm0199	31.54	scaffold61.0	14741	477928
lg3	hk0835	31.81	scaffold604.0	2054	271674
lg3	hk1353	32.45	scaffold1357.0	7841	58234
lg3	np1078	32.52	scaffold713.0	14985	218216
lg3	hk0927	32.61	scaffold713.0	13167	218252
lg3	np1979	32.87	scaffold2094.0	845	846
lg3	np1647	33.63	scaffold1354.0	3233	9703
lg3	lm2000	33.87	scaffold2094.0	1122	1826
lg3	np1709	35.07	scaffold1434.0	44891	44892
lg3	hk0654	35.87	scaffold402.0	9682	9683
lg3	hk1340	36.38	scaffold1337.0	38889	38890
lg3	lm1461	36.82	scaffold1128.0	524	101163
lg3	lm1173	36.93	scaffold805.0	62298	178766
lg3	np1921	37.51	scaffold1799.0	136	6220
lg3	lm1846	37.95	scaffold1631.0	1563	16176
lg3	lm1643	38.48	scaffold1337.0	1334	61409
lg3	hk1466	38.97	scaffold1631.0	15937	16182
lg3	np0928	39.22	scaffold559.0	762	292179
lg3	np1835	39.33	scaffold1631.0	15711	16231
lg3	hk1210	39.79	scaffold1128.0	2994	96299
lg3	np0891	39.96	scaffold522.0.1	1156	323842
lg3	lm0593	40.04	scaffold253.0	1037	255407
lg3	lm0468	40.45	scaffold186.0.1	503053	691628
lg3	np0710	40.65	scaffold343.0	111	471564
lg3	hk0499	40.99	scaffold253.0	6517	466813
lg3	hk0688	41.34	scaffold438.0	1508	325227
lg3	hk0403	41.56	scaffold185.0.1	17684	502739
lg3	lm0699	42.04	scaffold324.0	742	490417
lg3	hk0405	42.33	scaffold186.0.1	340458	691608
lg3	hk1233	42.71	scaffold1162.0	5581	88154
lg3	np1449	43.24	scaffold1128.0	517	101084
lg3	hk0966	43.71	scaffold759.0	50509	199604
lg3	np0691	43.98	scaffold324.0	1539	486163
lg3	lm0328	44.03	scaffold115.0	503305	890005
lg3	hk0444	44.2	scaffold216.0	8064	477041
lg3	lm0327	44.51	scaffold115.0	3100	503039
lg3	lm0342	44.51	scaffold123.0	1931	858494
lg3	lm0878	44.51	scaffold503.0	6114	276575
lg3	hk0295	44.6	scaffold123.0	850183	861055
lg3	lm1527	44.78	scaffold1201.0	25533	91901
lg3	hk0282	44.92	scaffold115.0	1906	501885
lg3	hk1078	44.94	scaffold919.0	6773	121448
lg3	lm1281	45.33	scaffold919.0	596	140420
lg3	hk0744	45.39	scaffold503.0	203825	279279
lg3	lm1131	45.52	scaffold759.0	7675	201248
lg3	np0580	45.88	scaffold253.0	347	466494
lg3	np0806	45.88	scaffold438.0	923	393868
lg3	lm0524	45.9	scaffold216.0	147	497204
lg3	np0658	46.21	scaffold297.0	503769	527018
lg3	np0455	46.4	scaffold185.0.1	17654	502677
lg3	np0457	46.4	scaffold186.0.1	23877	691679
lg3	lm0525	46.53	scaffold216.0	501179	616750
lg3	hk0445	46.6	scaffold216.0	520861	616713
lg3	hk1261	47.15	scaffold1201.0	25166	90379
lg3	np1122	47.38	scaffold759.0	796	201553
lg3	np0871	47.84	scaffold503.0	64622	279145
lg3	np0320	48	scaffold115.0	501885	889985
lg3	np0897	48.14	scaffold528.0	419	320066
lg3	np0319	48.29	scaffold115.0	1819	501641
lg3	hk0294	49.13	scaffold123.0	350131	850093
lg3	np1307	49.74	scaffold958.0.1	14371	75281
lg3	lm0803	49.98	scaffold428.0	37972	380664
lg3	lm0274	50.22	scaffold89.0.1	64713	523772
lg3	lm0392	50.22	scaffold150.0	43567	540526
lg3	np1517	50.72	scaffold1201.0	12301	91899
lg3	np0335	51.13	scaffold123.0	974	500709
lg3	np0336	51.24	scaffold123.0	501072	861127
lg3	lm1491	51.68	scaffold1162.0	16138	99592
lg3	hk0340	52.73	scaffold150.0	296322	793889
lg3	np0972	53.04	scaffold605.0	11416	265337
lg3	hk1273	53.35	scaffold1216.0	3427	46027
lg3	lm0860	54.15	scaffold485.0	3478	343512
lg3	lm0204	54.32	scaffold63.0	152	499623
lg3	hk0728	54.41	scaffold485.0	1803	272758
lg3	hk1111	54.41	scaffold957.0	1457	141571
lg3	hk0179	55.06	scaffold63.0	55548	553964
lg3	lm1727	55.49	scaffold1447.0	18836	44342
lg3	lm0205	55.87	scaffold63.0	500655	997725
lg3	hk1398	56.25	scaffold1447.0	25649	40038
lg3	hk0180	56.94	scaffold63.0	562626	1062368
lg3	np0385	56.96	scaffold150.0	160199	657539
lg3	lm0206	57.26	scaffold63.0	1000784	1134374
lg3	np0853	58.01	scaffold485.0	23599	346619
lg3	np1564	58.12	scaffold1252.0	4092	85787
lg3	lm1099	58.18	scaffold727.0	374	180625
lg3	hk0181	59.43	scaffold63.0	1064666	1133506
lg3	hk0939	59.5	scaffold727.0	3974	139688
lg3	lm0972	59.72	scaffold598.0	23654	258727
lg3	np1405	60.15	scaffold1077.0	3601	115047
lg3	hk0832	60.56	scaffold598.0	14408	270812
lg3	lm0333	61.09	scaffold118.0	513043	685978
lg3	hk0288	61.43	scaffold118.0	502851	664147
lg3	np0201	61.78	scaffold63.0	280	498765
lg3	lm0294	62.51	scaffold98.0.1	506860	557224
lg3	lm0293	62.77	scaffold98.0.1	36	497083
lg3	np1719	62.78	scaffold1447.0	5918	43600
lg3	hk0287	62.97	scaffold118.0	130	495782
lg3	lm0332	63.05	scaffold118.0	175	475493
lg3	np0202	63.07	scaffold63.0	500377	1000206
lg3	lm1868	64.63	scaffold1669.0	3056	10605
lg3	hk1123	65.34	scaffold974.0	6566	141535
lg3	lm0011	65.35	scaffold2.0.1	1081561	1581445
lg3	lm0012	65.78	scaffold2.0.1	1581629	2076304
lg3	np0203	66.43	scaffold63.0	1000691	1131491
lg3	np1091	67.03	scaffold727.0	61063	193482
lg3	lm1147	67.5	scaffold779.0	32040	193122
lg3	np0326	68.73	scaffold118.0	512516	855621
lg3	lm0728	68.96	scaffold353.0	24514	457434
lg3	lm1895	70	scaffold1716.0	383	9653
lg3	lm0047	71.1	scaffold10.0.1	500970	998784
lg3	np1857	73.04	scaffold1669.0	3300	10513
lg3	np0286	73.51	scaffold98.0.1	655	497584
lg3	np1323	73.51	scaffold974.0	148	141990
lg3	np0011	74.09	scaffold2.0.1	557560	1057463
lg3	np0012	74.76	scaffold2.0.1	1057584	1557491
lg3	np0013	75.15	scaffold2.0.1	1557753	2057375
lg3	lm1333	75.41	scaffold974.0	191	135808
lg3	np0014	76.87	scaffold2.0.1	2057883	2557289
lg3	np0720	76.87	scaffold353.0	14560	459016
lg3	np0049	78.63	scaffold10.0.1	501030	998928
lg3	np0153	78.63	scaffold45.0.1	1022497	1264168
lg3	np0048	85.59	scaffold10.0.1	825	500737
lg4	lm0685	0	scaffold311.0.1	157	466931
lg4	lm0609	6.05	scaffold262.0.1	136418	552628
lg4	hk0549	6.37	scaffold288.2.12	6993	6994
lg4	np0925	9.12	scaffold556.0	482	281185
lg4	lm0362	10.33	scaffold134.1.1	402	358409
lg4	np1088	11.82	scaffold724.0.1	2735	213352
lg4	lm0670	12.04	scaffold300.0	3739	491518
lg4	np0843	12.22	scaffold475.0	811	355835
lg4	np0525	12.95	scaffold222.0	504377	614792
lg4	np0329	13	scaffold120.0	43760	543131
lg4	hk0708	13.06	scaffold462.0	620	361294
lg4	lm0366	13.36	scaffold135.0.1	550671	804268
lg4	np0330	13.67	scaffold120.0	543882	818116
lg4	hk1485	14	scaffold1705.0	515	8441
lg4	np1003	14.49	scaffold637.0	4413	257060
lg4	hk0863	14.66	scaffold637.0	11166	259630
lg4	np1503	14.99	scaffold1186.0	2281	50299
lg4	np0663	15.13	scaffold300.0	5636	480914
lg4	lm1513	15.28	scaffold1186.0	2467	68898
lg4	np0830	15.47	scaffold462.0	720	363055
lg4	np0355	15.66	scaffold134.1.1	7155	319964
lg4	np0358	15.66	scaffold135.0.1	532565	804770
lg4	np0851	15.66	scaffold483.0	418	339622
lg4	hk0315	16.15	scaffold135.0.1	536514	611071
lg4	hk0312	16.58	scaffold134.1.1	520	291759
lg4	hk0562	17.01	scaffold300.0	3748	464022
lg4	np0484	19.37	scaffold200.0	4301	342792
lg4	lm0741	19.9	scaffold366.0	33099	444960
lg4	np0548	21.5	scaffold235.0	504251	594091
lg4	np1301	21.5	scaffold951.0	697	148931
lg4	np0547	24.36	scaffold235.0	3264	503151
lg4	np0654	24.36	scaffold295.0	12247	512241
lg4	np0466	25.15	scaffold191.0	2171	475939
lg4	np0689	25.15	scaffold322.0	13420	490754
lg4	hk0584	25.84	scaffold322.0	377999	426204
lg4	np0467	26.44	scaffold191.0	657832	657833
lg4	lm0717	27.22	scaffold342.0	154	464672
lg4	lm1200	27.22	scaffold832.0	16677	174967
lg4	lm1275	27.22	scaffold913.0	12623	155848
lg4	lm1320	27.22	scaffold960.0	175	148179
lg4	lm1813	27.52	scaffold1583.0	4853	22632
lg4	np0709	28	scaffold342.0	160	464669
lg4	np1804	28	scaffold1583.0	10886	22673
lg4	np1309	28.27	scaffold960.0	250	148045
lg4	lm0865	29.1	scaffold490.0	222	292127
lg4	lm0477	29.42	scaffold191.0	1927	476033
lg4	lm1620	29.74	scaffold1305.0	7793	74575
lg4	lm1191	29.93	scaffold823.0.1	1642	174771
lg4	hk1160	30.53	scaffold1033.0	1857	95540
lg4	np1190	30.68	scaffold832.0	16735	175032
lg4	np0867	30.87	scaffold499.0	90	331770
lg4	np1181	31.77	scaffold823.0.1	1590	174813
lg4	hk0732	31.92	scaffold490.0	8531	292221
lg4	lm0989	32.07	scaffold615.0.1	273	265080
lg4	lm0874	32.16	scaffold499.0	212	330747
lg4	hk1073	32.35	scaffold913.0	56113	150056
lg4	hk1326	33.03	scaffold1305.0	33511	33512
lg4	hk0741	33.61	scaffold499.0	877	320609
lg4	np0858	33.75	scaffold490.0	225	292239
lg4	np1370	33.75	scaffold1033.0	6355	125570
lg4	np1264	34.02	scaffold913.0	12581	156051
lg4	np1610	34.02	scaffold1305.0	7637	65183
lg4	hk0844	34.18	scaffold615.0.1	708	265087
lg4	np0982	34.83	scaffold615.0.1	592	263465
lg4	lm0866	35.05	scaffold491.0	661	346344
lg4	hk0733	35.36	scaffold491.0	8573	346404
lg4	np0677	35.49	scaffold311.0.1	488	469356
lg4	np0207	36.16	scaffold65.0.1	15377	515145
lg4	np0859	36.16	scaffold491.0	208	346340
lg4	hk0625	36.33	scaffold369.0	8908	310911
lg4	lm0744	36.41	scaffold369.0	2516	434099
lg4	np0682	37.09	scaffold315.0	1889	458775
lg4	lm0210	37.21	scaffold65.0.1	2874	502871
lg4	hk0184	37.5	scaffold65.0.1	78717	558113
lg4	hk0578	38.4	scaffold315.0	11559	495861
lg4	np1481	39.15	scaffold1163.0	4587	100011
lg4	np1482	39.15	scaffold1165.0	4249	97274
lg4	hk1235	39.77	scaffold1165.0	4306	100157
lg4	lm0690	39.96	scaffold315.0	1810	480345
lg4	lm1493	40.49	scaffold1165.0	4255	99178
lg4	hk1234	41.05	scaffold1163.0	5618	96562
lg4	np0562	41.54	scaffold243.0.1	3765	503700
lg4	hk0484	42.31	scaffold243.0.1	14467	514221
lg4	np1727	42.96	scaffold1460.0	214	43046
lg4	lm1492	43.07	scaffold1163.0	2144	98840
lg4	hk1403	43.1	scaffold1460.0	498	43379
lg4	lm1734	43.71	scaffold1460.0	167	43316
lg4	lm0574	44	scaffold243.0.1	3822	503752
lg4	hk0750	44.12	scaffold510.0	419	333547
lg4	lm0885	44.65	scaffold510.0	598	333742
lg4	np0878	44.79	scaffold510.0	467	333668
lg4	hk1034	45.13	scaffold854.0	340	167849
lg4	lm1993	45.24	scaffold2055.0	172	554
lg4	lm1219	45.39	scaffold854.0	380	169011
lg4	np0235	46.05	scaffold75.0	8855	504121
lg4	lm0790	46.16	scaffold415.0	6198	397438
lg4	np1972	46.42	scaffold2055.0	213	749
lg4	lm1088	46.57	scaffold716.0	10980	218697
lg4	lm1379	46.71	scaffold1030.0	15573	129041
lg4	hk1342	46.97	scaffold1340.0	47609	47610
lg4	lm0507	47.1	scaffold207.0.1	46028	545896
lg4	hk0667	47.38	scaffold415.0	215048	268684
lg4	np1748	47.55	scaffold1492.0	231	36279
lg4	np0783	47.65	scaffold415.0	19564	391758
lg4	np1636	47.97	scaffold1340.0	11925	65099
lg4	lm0654	48.12	scaffold290.0	1177	500393
lg4	np1314	48.29	scaffold965.0	5697	132346
lg4	hk0622	48.41	scaffold366.0	209740	411979
lg4	np1793	48.46	scaffold1561.0	259	25549
lg4	hk1446	48.92	scaffold1561.0	2047	2048
lg4	lm1754	49.2	scaffold1492.0	176	36655
lg4	np1040	49.28	scaffold675.0	5581	218570
lg4	lm0220	49.61	scaffold68.0	521715	1021275
lg4	lm1801	49.91	scaffold1561.0	336	23309
lg4	hk1148	50.13	scaffold1017.0	113478	130759
lg4	lm1047	50.51	scaffold675.0	52307	218851
lg4	hk0773	50.88	scaffold534.0	29785	305044
lg4	hk1453	51.27	scaffold1582.0	10768	22882
lg4	np1081	51.66	scaffold716.0	11049	214497
lg4	np0733	52.29	scaffold366.0	10948	444848
lg4	lm1608	52.4	scaffold1292.0	14823	14824
lg4	np1883	52.74	scaffold1710.0	6145	6146
lg4	hk0247	53.52	scaffold96.0.1	5821	505329
lg4	np0281	54.1	scaffold96.0.1	1682	498852
lg4	lm0910	54.11	scaffold534.0	5513	308505
lg4	hk0248	54.36	scaffold96.0.1	506010	841884
lg4	hk0474	54.54	scaffold234.0	523176	553597
lg4	np1344	55.14	scaffold1005.0	18409	137508
lg4	lm0289	55.15	scaffold96.0.1	1084	498834
lg4	hk0473	55.57	scaffold234.0	6792	498337
lg4	lm1812	56.13	scaffold1582.0	1351	22900
lg4	np1803	56.17	scaffold1582.0	1624	22770
lg4	lm0558	57.18	scaffold234.0	522458	553572
lg4	np1219	57.34	scaffold867.0	707	165413
lg4	hk0587	58.04	scaffold325.0	164477	488430
lg4	lm0557	58.43	scaffold234.0	5449	497926
lg4	np0692	58.81	scaffold325.0	162838	488023
lg4	lm1230	59.32	scaffold867.0	474	166108
lg4	hk0960	59.73	scaffold752.0	131452	180227
lg4	np1115	60.79	scaffold752.0	76365	198657
lg4	lm0700	61.01	scaffold325.0	164232	487939
lg4	np0755	61.41	scaffold387.0	40372	333531
lg4	lm1124	61.43	scaffold752.0	79219	200695
lg4	np1753	61.73	scaffold1499.0	476	33462
lg4	hk0643	62.12	scaffold387.0	41780	365557
lg4	hk1419	62.31	scaffold1499.0	275	32160
lg4	hk1023	62.32	scaffold836.0	188	174964
lg4	hk0956	62.63	scaffold747.0.1	2330	2505
lg4	np1110	63.1	scaffold747.0.1	337	4236
lg4	np1807	63.39	scaffold1586.0	475	21284
lg4	np0737	63.55	scaffold370.0	8908	445614
lg4	hk0626	63.71	scaffold370.0	85200	446205
lg4	lm1204	63.98	scaffold836.0	429	174866
lg4	hk1514	64.53	scaffold1841.0	880	5020
lg4	hk1456	64.71	scaffold1586.0	955	20422
lg4	hk0593	65.04	scaffold333.0	519	455713
lg4	np0700	65.3	scaffold333.0	201	455692
lg4	np1932	65.3	scaffold1841.0	374	5296
lg4	lm1119	65.37	scaffold747.0.1	199	4029
lg4	lm0763	65.55	scaffold387.0	9810	333576
lg4	lm1759	65.55	scaffold1499.0	975	35298
lg4	np0408	65.61	scaffold162.0	1530	435103
lg4	hk0359	66.11	scaffold162.0	2972	484417
lg4	hk0360	66.78	scaffold162.0	553884	755381
lg4	np0409	67.39	scaffold162.0	653725	755512
lg4	lm0316	67.42	scaffold109.0.1	501649	928118
lg4	lm0745	67.61	scaffold370.0	6541	445879
lg4	lm1816	67.61	scaffold1586.0	208	21397
lg4	hk0829	68.28	scaffold595.0.1	2990	276280
lg4	hk1139	68.68	scaffold1007.0	31490	135733
lg4	np0962	68.95	scaffold595.0.1	5472	274486
lg4	lm0708	69.03	scaffold333.0	278	455551
lg4	np0311	69.24	scaffold111.0.1	216	464033
lg4	hk0274	69.55	scaffold111.0.1	6390	474617
lg4	hk0964	69.72	scaffold757.0	536	156873
lg4	hk0711	70.02	scaffold466.0	6989	328941
lg4	hk0275	70.19	scaffold111.0.1	586437	922096
lg4	np1346	70.43	scaffold1007.0	31098	136333
lg4	np0312	70.93	scaffold111.0.1	524989	922449
lg4	hk1406	71.17	scaffold1474.0	2291	38839
lg4	hk0784	71.49	scaffold545.0	631	303479
lg4	hk0429	71.61	scaffold202.0.1	644985	651934
lg4	hk0428	71.88	scaffold202.0.1	144800	643831
lg4	lm0417	72.13	scaffold162.0	3541	306972
lg4	lm1742	72.93	scaffold1474.0	2167	38833
lg4	lm0320	73.05	scaffold111.0.1	515154	920322
lg4	lm0921	73.39	scaffold545.0	559	286899
lg4	hk0156	73.57	scaffold54.1	1707	102315
lg4	np0903	73.57	scaffold534.0	20417	311057
lg4	hk0486	73.9	scaffold244.0	307	468437
lg4	lm0498	74.09	scaffold202.0.1	27459	652676
lg4	lm1941	74.92	scaffold1841.0	1238	5227
lg4	np1202	76.38	scaffold848.0	101269	162398
lg4	np1367	77.47	scaffold1030.0	8640	128568
lg4	np1728	79.63	scaffold1461.0	5432	40484
lg4	lm1358	81.17	scaffold1007.0	31288	134592
lg4	lm1696	82.83	scaffold1406.0	7265	7266
lg5	lm0827	0	scaffold452.0	16874	373706
lg5	np1608	6.36	scaffold1303.0	36831	71156
lg5	lm1301	9.29	scaffold939.0	6491	149842
lg5	lm1397	10.88	scaffold1051.0	1464	111098
lg5	lm1736	11.69	scaffold1463.0	23767	40781
lg5	np1139	12.27	scaffold780.0	796	192019
lg5	lm0387	12.61	scaffold147.0	44662	541652
lg5	hk1356	13.47	scaffold1364.0	21239	21240
lg5	lm1396	14.68	scaffold1050.0	151	123304
lg5	np1276	14.78	scaffold925.0.1	7003	150000
lg5	lm0007	14.86	scaffold1.0.1	3099052	3591087
lg5	hk1170	15.39	scaffold1050.0	10345	123361
lg5	lm1148	15.84	scaffold780.0	132	193789
lg5	np1725	16.03	scaffold1455.0	544	42488
lg5	lm1658	17.08	scaffold1355.0	197	62679
lg5	lm0692	17.66	scaffold317.0	5942	479645
lg5	lm0437	18.09	scaffold171.0	59	498497
lg5	hk1307	18.36	scaffold1271.0	4230	79561
lg5	lm1536	18.47	scaffold1211.0	5671	91388
lg5	hk1058	18.67	scaffold891.0	37980	117596
lg5	np0365	18.9	scaffold139.0.1	3420	503383
lg5	lm0899	19.11	scaffold523.0	1385	294007
lg5	np1097	19.15	scaffold733.0.1	28387	213741
lg5	lm1589	19.37	scaffold1271.0	15922	80066
lg5	hk0661	19.94	scaffold409.0	5389	410663
lg5	hk1408	19.94	scaffold1479.0	342	39694
lg5	lm1254	20.07	scaffold891.0	15579	154539
lg5	lm0784	20.38	scaffold409.0	4197	410082
lg5	lm0887	20.38	scaffold512.0	12993	332727
lg5	lm0915	20.38	scaffold539.0	12878	307680
lg5	lm1471	20.38	scaffold1139.0	678	102997
lg5	lm1747	20.38	scaffold1479.0	562	40350
lg5	hk0778	20.4	scaffold539.0	17347	307862
lg5	np1226	20.41	scaffold874.0	6053	164604
lg5	np0880	20.94	scaffold512.0	12989	331849
lg5	np1460	20.94	scaffold1139.0	685	103112
lg5	hk0752	21.16	scaffold512.0	70262	332768
lg5	hk1217	21.16	scaffold1139.0	254	92620
lg5	lm0373	21.87	scaffold139.0.1	436	498950
lg5	hk0980	22.05	scaffold780.0	144352	184020
lg5	lm1105	22.3	scaffold733.0.1	11690	213593
lg5	lm0731	22.54	scaffold356.0	10375	454294
lg5	lm0374	22.77	scaffold139.0.1	501012	815631
lg5	np1179	22.97	scaffold821.0	176	179311
lg5	hk0321	23.48	scaffold139.0.1	130056	629175
lg5	lm1189	24.06	scaffold821.0	1732	177728
lg5	np1500	24.27	scaffold1183.0	14534	72266
lg5	lm1905	24.69	scaffold1734.0	339	9395
lg5	np1498	24.8	scaffold1181.0	12668	94164
lg5	hk0322	24.98	scaffold139.0.1	633564	818836
lg5	hk1248	25.06	scaffold1181.0	46806	86908
lg5	hk0614	25.16	scaffold356.0	67789	454357
lg5	np1930	25.64	scaffold1831.0	203	3243
lg5	hk1249	25.74	scaffold1183.0	51270	58816
lg5	lm0415	26.07	scaffold161.0	2666	492937
lg5	np0366	26.12	scaffold139.0.1	503422	818891
lg5	np0723	26.12	scaffold356.0	11239	454292
lg5	hk1495	26.33	scaffold1734.0	6111	9468
lg5	lm1939	26.37	scaffold1831.0	82	4676
lg5	np0661	26.37	scaffold299.0	22465	522158
lg5	hk1012	26.45	scaffold821.0	192	177786
lg5	np0662	26.62	scaffold299.0	523129	524281
lg5	np1359	26.62	scaffold1021.0	143	128279
lg5	np1871	26.62	scaffold1692.0	931	11858
lg5	np1895	26.62	scaffold1734.0	365	9080
lg5	hk1482	27.08	scaffold1692.0	781	11790
lg5	hk1150	27.27	scaffold1021.0	9496	126966
lg5	lm1881	27.64	scaffold1692.0	5159	10572
lg5	lm1002	29.01	scaffold629.0.1	7355	217985
lg5	hk0093	29.61	scaffold28.0.1	268838	764187
lg5	np1440	29.79	scaffold1117.0	8590	105819
lg5	hk1202	29.94	scaffold1117.0	8683	105878
lg5	lm1043	29.95	scaffold671.0	660	233983
lg5	np0104	30.39	scaffold28.0.1	30777	523572
lg5	lm1035	30.41	scaffold662.0.1	2416	241172
lg5	hk0887	30.43	scaffold662.0.1	20991	239497
lg5	hk0894	30.68	scaffold671.0	8833	233727
lg5	hk0856	30.89	scaffold629.0.1	104632	156142
lg5	np1028	30.94	scaffold662.0.1	2555	240274
lg5	np0995	31.59	scaffold629.0.1	976	238678
lg5	np1036	31.78	scaffold671.0	2479	234693
lg5	np0756	31.81	scaffold388.0	241	414376
lg5	lm0998	32.15	scaffold625.0	1394	209697
lg5	hk1037	32.38	scaffold859.0.1	2149	168501
lg5	lm1038	32.61	scaffold666.0	3143	234797
lg5	lm1156	32.61	scaffold788.0	22909	189893
lg5	lm1175	32.61	scaffold807.0	11141	183525
lg5	lm0575	32.86	scaffold243.0.1	504843	586831
lg5	lm1228	32.97	scaffold865.0	131	165450
lg5	lm1640	33.07	scaffold1332.0	433	68166
lg5	hk0986	33.55	scaffold788.0	127421	188983
lg5	hk1040	33.55	scaffold865.0	6592	159214
lg5	hk0485	33.57	scaffold243.0.1	518426	586951
lg5	hk1000	33.58	scaffold807.0	10971	153412
lg5	hk1337	33.6	scaffold1332.0	47600	67704
lg5	np1165	33.65	scaffold807.0	11140	183930
lg5	hk0890	33.78	scaffold666.0	916	144771
lg5	np1213	33.89	scaffold859.0.1	212	168957
lg5	hk0464	33.9	scaffold229.0	566490	604849
lg5	lm1874	33.98	scaffold1679.0	622	10523
lg5	hk0853	34.05	scaffold625.0	93564	117839
lg5	np1630	34.19	scaffold1332.0	444	68321
lg5	np1031	34.27	scaffold666.0	1099	207798
lg5	np1147	34.42	scaffold788.0	17494	190413
lg5	np1217	34.42	scaffold865.0	3252	166382
lg5	np1351	34.42	scaffold1012.0	182	125765
lg5	np0563	34.6	scaffold243.0.1	504230	587010
lg5	hk1478	34.65	scaffold1679.0	285	10056
lg5	lm1684	34.84	scaffold1390.0	9136	57046
lg5	lm1242	35.04	scaffold879.0	3105	73847
lg5	np1163	35.44	scaffold805.0	59103	179006
lg5	lm1454	35.59	scaffold1119.0	2745	105490
lg5	hk0888	35.97	scaffold663.0	237116	239007
lg5	np0991	36.44	scaffold625.0	1357	144279
lg5	hk1370	36.9	scaffold1390.0	4812	56617
lg5	np1863	37.07	scaffold1679.0	1134	10740
lg5	lm1822	37.15	scaffold1596.0	511	16241
lg5	hk1204	37.79	scaffold1119.0	416	106028
lg5	np1029	37.98	scaffold663.0	2023	239929
lg5	hk1191	38.35	scaffold1093.0	91905	91944
lg5	np1674	38.89	scaffold1390.0	6960	57331
lg5	hk1459	39.27	scaffold1596.0	213	16294
lg5	lm1036	39.9	scaffold663.0	2119	239111
lg5	hk1338	41.04	scaffold1333.0	10098	57491
lg5	hk1272	41.3	scaffold1214.0	1328	60568
lg5	np0175	41.49	scaffold53.0.1	1091	454182
lg5	np1529	41.98	scaffold1214.0	2127	66468
lg5	np1631	41.98	scaffold1333.0	2092	69073
lg5	np1442	42.24	scaffold1119.0	6778	107146
lg5	np1813	42.52	scaffold1596.0	4265	16594
lg5	lm0780	42.79	scaffold405.0.1	4705	418514
lg5	np0552	43.05	scaffold238.0	3398	497771
lg5	hk0833	43.75	scaffold599.0	7971	273724
lg5	hk1056	43.92	scaffold888.0	12303	161700
lg5	hk1005	44.33	scaffold812.0	5515	76559
lg5	lm0290	44.62	scaffold96.0.1	501757	961022
lg5	np1240	44.63	scaffold888.0	4766	161566
lg5	np0966	45.12	scaffold599.0	4751	273408
lg5	np1777	45.12	scaffold1538.0	963	15233
lg5	np1634	45.61	scaffold1338.0	28954	67114
lg5	lm1180	45.83	scaffold812.0	1864	78029
lg5	hk0657	46.21	scaffold405.0.1	534	330232
lg5	lm0905	46.5	scaffold529.0	22742	322066
lg5	hk0922	46.82	scaffold706.0	65324	159247
lg5	hk1383	46.91	scaffold1419.0	43451	52692
lg5	hk1098	47.05	scaffold939.0	4571	117094
lg5	hk0834	47.14	scaffold600.0.1	3714	63000
lg5	hk0662	47.53	scaffold410.0	22758	408770
lg5	hk1263	48.4	scaffold1204.0	28224	28225
lg5	lm0785	48.58	scaffold410.0	401	407923
lg5	lm1050	49.88	scaffold678.0.1	184	231809
lg5	hk0901	50.13	scaffold678.0.1	10169	231015
lg5	np1138	50.44	scaffold779.0	18156	192312
lg5	lm1833	51.12	scaffold1614.0	13231	13328
lg5	hk0911	51.31	scaffold691.0	5674	173056
lg5	np1043	51.81	scaffold678.0.1	13354	231888
lg5	hk0872	52.62	scaffold647.0	766	249172
lg5	lm0212	52.92	scaffold65.0.1	1003729	1115671
lg5	lm1287	52.92	scaffold925.0.1	278	154988
lg5	lm1802	52.92	scaffold1563.0	827	25542
lg5	hk1447	52.93	scaffold1563.0	2780	20831
lg5	np0778	53.21	scaffold410.0	2176	407118
lg5	hk0798	53.92	scaffold561.0.1	16894	82733
lg5	lm0937	54.04	scaffold561.0.1	19322	155530
lg5	np0967	54.25	scaffold600.0.1	1999	135241
lg5	hk0134	54.77	scaffold45.0.1	1038157	1247575
lg5	lm0157	55.06	scaffold45.0.1	1014737	1272451
lg5	np1013	56.03	scaffold647.0	4874	251518
lg5	hk1413	56.59	scaffold1489.0	1188	32622
lg5	hk1423	56.7	scaffold1510.0	1497	34242
lg5	hk1020	57.28	scaffold831.0	449	120439
lg5	lm1768	57.51	scaffold1510.0	203	34047
lg5	lm1752	57.54	scaffold1489.0	328	34272
lg5	hk1373	57.77	scaffold1400.0	42024	47651
lg5	lm1199	57.92	scaffold831.0	1179	142755
lg5	lm1693	58.34	scaffold1400.0	9365	53271
lg5	hk0628	58.52	scaffold372.0	39244	167660
lg5	np1682	58.78	scaffold1400.0	3704	53406
lg5	lm0570	58.85	scaffold241.0.1	451	497227
lg5	hk1280	59.29	scaffold1229.0	19946	75123
lg5	lm0747	59.89	scaffold372.0	1731	335790
lg5	hk0191	60	scaffold69.0	37390	535853
lg5	hk0575	60.23	scaffold312.1.1	28632	28633
lg5	lm0222	60.36	scaffold69.0	980	945587
lg5	hk0192	61.17	scaffold69.0	539516	1033333
lg5	hk0193	61.7	scaffold69.0	1045764	1094576
lg5	hk0791	61.92	scaffold554.0	8719	74816
lg5	hk1181	62.21	scaffold1080.0	10033	107387
lg5	hk1241	62.21	scaffold1173.0	16443	97196
lg5	hk0033	62.68	scaffold6.0.1	1036783	1497198
lg5	np0220	63.05	scaffold69.0	501107	998555
lg5	lm1421	63.1	scaffold1080.0	22703	110366
lg5	np0219	63.15	scaffold69.0	969	500324
lg5	np0739	63.8	scaffold372.0	3081	334141
lg5	hk0032	64.16	scaffold6.0.1	529081	1028682
lg5	hk0031	65.14	scaffold6.0.1	24480	523676
lg5	lm0805	65.33	scaffold430.0.1	7010	369375
lg5	hk0680	65.4	scaffold430.0.1	54810	390481
lg5	lm0031	65.53	scaffold6.0.1	9018	496081
lg5	np0798	65.84	scaffold430.0.1	5539	397555
lg5	hk0125	66.59	scaffold40.0	544052	1042780
lg5	hk0240	67.4	scaffold92.0	38295	534849
lg5	hk0124	67.66	scaffold40.0	43471	542199
lg5	lm0715	67.96	scaffold340.0	654	470388
lg5	hk0241	68.15	scaffold92.0	550073	966990
lg5	np0033	68.82	scaffold6.0.1	514257	1011762
lg5	lm1501	68.98	scaffold1173.0	25317	99318
lg5	hk1346	69	scaffold1347.0	30579	45124
lg5	np0034	69.29	scaffold6.0.1	1015835	1515577
lg5	hk0273	70.02	scaffold110.0	502889	929665
lg5	lm1152	70.64	scaffold784.0	10066	191822
lg5	hk0272	70.74	scaffold110.0	1670	498709
lg5	np0139	72.19	scaffold40.0	525233	1025023
lg5	np0138	72.57	scaffold40.0	16679	513976
lg5	hk0827	73.38	scaffold593.0	6825	151908
lg5	hk0161	73.69	scaffold56.0.1	574	498786
lg5	lm1885	74	scaffold1698.0	7642	11229
lg5	np0275	74.29	scaffold92.0	507368	967950
lg5	np0310	74.58	scaffold110.0	500864	930208
lg5	np0309	74.91	scaffold110.0	770	500290
lg5	np1642	76.91	scaffold1347.0	41238	45572
lg5	lm0291	77.29	scaffold97.0.1	2834	502764
lg5	hk0126	78.73	scaffold40.0	1088481	1265943
lg5	np0117	79.5	scaffold32.0	1035926	1320121
lg5	np0268	81.35	scaffold89.0.1	31803	524685
lg6	lm1020	0	scaffold647.0	8652	254498
lg6	lm0217	9.63	scaffold67.0	500737	997312
lg6	lm0309	11.35	scaffold106.0	815	500325
lg6	lm0981	13.35	scaffold607.0	48636	214609
lg6	lm1474	16.11	scaffold1142.0	82208	82516
lg6	lm0113	18.23	scaffold30.0.1	1001233	1501018
lg6	hk0163	18.32	scaffold56.0.1	1191749	1191750
lg6	lm0161	19.26	scaffold47.0	12459	1007041
lg6	lm0187	19.34	scaffold56.0.1	1007801	1191690
lg6	lm0112	19.73	scaffold30.0.1	500597	992872
lg6	lm0111	20.4	scaffold30.0.1	545	500546
lg6	hk0138	20.93	scaffold47.0	12666	511464
lg6	lm1583	23.48	scaffold1265.0	287	68961
lg6	hk0395	25.18	scaffold180.0	503601	710431
lg6	lm0886	25.76	scaffold511.0	4232	334076
lg6	lm0455	26.33	scaffold180.0	501093	710970
lg6	lm1898	27.32	scaffold1722.0	209	3816
lg6	lm0819	28.27	scaffold444.0.1	11090	321674
lg6	hk0694	28.59	scaffold444.0.1	101232	270269
lg6	hk1077	29.5	scaffold918.0	2504	118151
lg6	lm1733	29.81	scaffold1459.0	1547	42197
lg6	hk1015	30.62	scaffold824.0	299	178298
lg6	lm1192	30.73	scaffold824.0	163	178524
lg6	lm1280	31.02	scaffold918.0	2069	155742
lg6	lm0438	31.59	scaffold171.0	500381	726980
lg6	hk1152	32.6	scaffold1024.0	11753	130744
lg6	lm0610	32.64	scaffold263.0	4350	497706
lg6	hk0868	32.92	scaffold642.0	200	72738
lg6	lm1374	33.34	scaffold1024.0	462	130818
lg6	lm1015	33.54	scaffold642.0	1190	75036
lg6	lm1132	33.65	scaffold760.0	307	204326
lg6	hk0220	35.36	scaffold81.0	601012	779496
lg6	lm0256	35.72	scaffold81.0	500926	705533
lg6	lm0255	35.95	scaffold81.0	919	499722
lg6	hk0746	36.44	scaffold506.0	8237	319612
lg6	lm0218	38.43	scaffold67.0	1000934	1110534
lg6	lm0216	39.89	scaffold67.0	383	498679
lg6	lm0084	41.17	scaffold21.0	225	457863
lg6	lm1489	41.31	scaffold1160.0	479	80729
lg6	hk0941	41.88	scaffold729.0.1	114644	193847
lg6	hk0270	42.32	scaffold109.0.1	11563	511414
lg6	lm0765	42.65	scaffold389.0	784	430254
lg6	hk0271	42.81	scaffold109.0.1	511711	928203
lg6	hk0523	44.3	scaffold270.0	101613	295365
lg6	hk1091	45.24	scaffold932.0	781	150988
lg6	lm0448	45.84	scaffold176.0	502841	701347
lg6	hk0386	46.07	scaffold176.0	125319	625312
lg6	hk0387	46.22	scaffold176.0	625476	670730
lg6	hk1352	46.81	scaffold1356.0	19922	51837
lg6	hk0779	46.98	scaffold540.0	187	301216
lg6	hk1451	47.04	scaffold1570.0	6510	24693
lg6	hk1381	47.37	scaffold1415.0	2142	50072
lg6	hk0771	48.31	scaffold532.0.1	238	235903
lg6	hk0859	48.53	scaffold632.0	249783	251143
lg6	hk0263	48.73	scaffold104.0.1	501976	860013
lg6	lm0916	49.51	scaffold540.0	164	301143
lg6	hk0775	50.99	scaffold536.0	79773	305144
lg6	hk0631	51.1	scaffold374.0.4	211822	226866
lg6	hk0810	51.73	scaffold574.0	81981	169457
lg6	hk1393	52.05	scaffold1438.0	12785	20797
lg6	hk1407	53.08	scaffold1476.0	8660	39930
lg6	lm0305	54.15	scaffold104.0.1	2221	500231
lg6	lm1307	56.02	scaffold946.0.1	25483	145002
lg6	hk1103	56.19	scaffold946.0.1	79620	147109
lg6	hk0877	56.38	scaffold652.0	8854	20447
lg6	lm1447	56.78	scaffold1112.0	138	108604
lg6	hk0904	56.83	scaffold683.0	970	216091
lg6	lm1294	57.79	scaffold932.0	384	151429
lg6	hk1060	59.4	scaffold894.0	7445	159769
lg6	hk1026	59.44	scaffold839.0	167866	172654
lg6	lm1207	59.59	scaffold839.0	167547	172496
lg6	lm1776	59.7	scaffold1523.0	4598	16487
lg6	lm1257	60.02	scaffold894.0	2265	159278
lg6	lm0036	62.55	scaffold7.0.1	503810	992503
lg6	lm0497	64.9	scaffold201.0	502689	637191
lg6	lm1243	65.63	scaffold880.0	24596	162982
lg6	lm0668	69.49	scaffold299.0	14889	514819
lg6	lm1389	71.88	scaffold1042.0	15041	122664
lg6	lm0683	74.42	scaffold309.0	2379	500776
lg6	lm1344	75.89	scaffold988.0.1	3570	135314
lg6	lm0522	87.04	scaffold215.0.1	682	491991
lg7	np0092	0	scaffold24.0	70	500057
lg7	lm1313	3.632	scaffold953.0.1	4450	146444
lg7	lm0275	5.365	scaffold89.0.1	567988	603826
lg7	lm1514	7.334	scaffold1187.0.1	15853	95580
lg7	np0864	7.46	scaffold496.0	19962	327554
lg7	lm1299	8.229	scaffold937.0	758	151148
lg7	lm1853	9.762	scaffold1642.0	671	15000
lg7	np1191	10.931	scaffold833.0	58721	58722
lg7	lm1632	10.94	scaffold1323.0	2170	72559
lg7	hk0705	11.879	scaffold459.0	1229	374377
lg7	lm1415	14.1	scaffold1074.0	3828	115238
lg7	lm0800	14.412	scaffold425.0	847	87142
lg7	np1942	14.695	scaffold1878.0	390	1406
lg7	np1077	15.592	scaffold712.0	4926	197183
lg7	lm0779	15.687	scaffold404.0	28388	257954
lg7	np0620	15.696	scaffold276.0	500970	544335
lg7	np0838	15.835	scaffold470.0	865	340142
lg7	lm0278	15.943	scaffold90.0	502500	979775
lg7	np1092	16.673	scaffold728.0	930	211610
lg7	lm0277	16.813	scaffold90.0	310	499494
lg7	np0984	17.778	scaffold617.0	147	263962
lg7	lm0918	17.813	scaffold542.0	14981	306322
lg7	lm1308	17.889	scaffold947.0	52107	126459
lg7	lm0834	18.111	scaffold459.0	179	374309
lg7	hk1345	18.387	scaffold1346.0	17605	64157
lg7	lm1650	18.405	scaffold1346.0	8560	65122
lg7	lm1211	18.728	scaffold846.0	4922	172176
lg7	np0786	18.817	scaffold418.0.1	8948	378079
lg7	np1144	19.169	scaffold785.0	40786	40787
lg7	lm0631	19.249	scaffold276.0	500881	544336
lg7	lm0630	19.62	scaffold276.0	351	498125
lg7	np1859	19.708	scaffold1672.0	8138	13084
lg7	np0623	19.889	scaffold278.0	555	537429
lg7	lm1100	20.186	scaffold728.0	937	211059
lg7	np1563	20.318	scaffold1251.0	1170	79933
lg7	lm0845	20.906	scaffold470.0	7113	343455
lg7	lm1084	21.217	scaffold712.0	13791	196856
lg7	lm1954	21.298	scaffold1878.0	755	1363
lg7	hk0477	21.397	scaffold237.0	22665	310166
lg7	np0551	21.652	scaffold237.0	4825	325103
lg7	np1469	21.82	scaffold1150.0	28382	102575
lg7	np1472	21.82	scaffold1153.0	180	99979
lg7	np1108	21.82	scaffold745.0.1	492	209031
lg7	hk1227	22.359	scaffold1153.0	1471	96198
lg7	lm1363	22.797	scaffold1012.0	272	125498
lg7	lm0793	23.254	scaffold418.0.1	1072	378088
lg7	np1033	23.411	scaffold668.0	11205	232085
lg7	np1956	23.674	scaffold1937.0	1276	2623
lg7	hk0892	23.905	scaffold668.0	15659	89026
lg7	hk1477	24.494	scaffold1672.0	10085	13146
lg7	hk0954	24.578	scaffold745.0.1	1048	207287
lg7	lm1480	24.879	scaffold1150.0	25583	102578
lg7	np1288	24.969	scaffold937.0	173	151527
lg7	lm1483	24.983	scaffold1153.0	178	99913
lg7	lm0563	25.126	scaffold237.0	22499	339748
lg7	hk0146	25.27	scaffold49.1.1	3136	327827
lg7	np0164	25.443	scaffold49.1.1	334	337602
lg7	lm1117	25.668	scaffold745.0.1	381	209047
lg7	hk1294	25.755	scaffold1251.0	2642	36796
lg7	hk0534	25.994	scaffold278.0	1997	498274
lg7	hk1255	26.057	scaffold1192.0	15688	87101
lg7	hk0535	26.246	scaffold278.0	527307	537350
lg7	lm1571	26.595	scaffold1251.0	1181	79719
lg7	lm0634	26.595	scaffold278.0	380	499594
lg7	lm1518	26.595	scaffold1192.0	7159	89203
lg7	hk0873	26.764	scaffold648.0	89850	235045
lg7	lm0635	27.155	scaffold278.0	500711	537441
lg7	np1121	27.503	scaffold758.0	226	193092
lg7	hk0030	27.783	scaffold5.0	1650710	1821580
lg7	np1785	27.879	scaffold1548.0	1144	27594
lg7	np1941	27.985	scaffold1876.0	2586	2587
lg7	lm1040	28.034	scaffold668.0	15627	221211
lg7	np1684	28.217	scaffold1403.0	532	55556
lg7	lm0167	28.449	scaffold49.1.1	283	350503
lg7	hk0965	28.545	scaffold758.0	936	937
lg7	hk1435	28.851	scaffold1537.0	3111	28461
lg7	hk1533	29.08	scaffold2091.0	1732	1733
lg7	lm1783	29.293	scaffold1537.0	1935	30164
lg7	hk0804	29.409	scaffold567.0	190123	291468
lg7	lm1130	29.58	scaffold758.0	262	193136
lg7	np0936	29.752	scaffold567.0	892	291495
lg7	lm1855	29.971	scaffold1646.0	2929	14702
lg7	hk1498	30.088	scaffold1740.0	2039	7524
lg7	lm1894	30.211	scaffold1714.0	275	9749
lg7	lm1909	30.221	scaffold1740.0	1251	8589
lg7	lm1952	30.313	scaffold1876.0	920	2933
lg7	np1843	30.455	scaffold1646.0	2790	14734
lg7	np1776	30.455	scaffold1537.0	11314	30245
lg7	lm1793	30.461	scaffold1548.0	1120	27621
lg7	lm1777	30.461	scaffold1524.0	5659	24556
lg7	np1899	30.577	scaffold1740.0	1227	8564
lg7	np1885	30.725	scaffold1714.0	167	2703
lg7	lm1695	30.779	scaffold1403.0	274	55339
lg7	hk1472	30.781	scaffold1646.0	2987	14487
lg7	hk1432	30.848	scaffold1524.0	233	14835
lg7	hk1440	31.002	scaffold1548.0	4254	26489
lg7	lm0939	31.19	scaffold563.0	1319	291395
lg7	hk1374	31.408	scaffold1403.0	172	55450
lg7	np0932	31.606	scaffold563.0	874	288833
lg7	lm0943	31.837	scaffold567.0	61128	291393
lg7	np0899	31.967	scaffold530.0	1043	320752
lg7	hk0800	32.307	scaffold563.0	7496	287970
lg7	lm1081	32.78	scaffold709.0	25337	221240
lg7	hk0924	32.91	scaffold709.0	25252	167343
lg7	lm1519	33.259	scaffold1193.0	621	93680
lg7	lm1604	33.259	scaffold1287.0	4514	75253
lg7	lm1093	33.386	scaffold721.0	28521	28617
lg7	hk0933	33.476	scaffold721.0	28698	28699
lg7	hk1316	33.687	scaffold1287.0	19912	71262
lg7	np1074	33.803	scaffold709.0	25201	221185
lg7	lm1648	34.281	scaffold1343.0	20631	39662
lg7	hk0333	35.1	scaffold146.0	520039	757889
lg7	lm1635	35.225	scaffold1326.0	3517	71259
lg7	lm0385	35.236	scaffold146.0	36012	523052
lg7	hk1335	35.307	scaffold1326.0	9244	52073
lg7	np1625	35.429	scaffold1326.0	6934	67290
lg7	np1509	35.468	scaffold1193.0	1213	94128
lg7	lm0871	35.482	scaffold496.0	19991	330401
lg7	hk1256	35.666	scaffold1193.0	578	49415
lg7	np0380	35.928	scaffold146.0	757715	802061
lg7	lm1803	36.036	scaffold1564.0	732	25385
lg7	lm1377	36.068	scaffold1028.0	12738	128969
lg7	np1053	36.256	scaffold688.0	3877	228681
lg7	lm1551	36.258	scaffold1229.0	960	77671
lg7	lm1432	36.773	scaffold1092.0	692	109748
lg7	np1834	36.805	scaffold1630.0	201	14692
lg7	lm0701	36.992	scaffold326.0.1	7283	491526
lg7	lm1616	37.251	scaffold1301.0	153	65339
lg7	hk1155	37.89	scaffold1028.0	67313	123947
lg7	np1499	38.183	scaffold1182.0	340	94600
lg7	hk1448	38.506	scaffold1564.0	1643	10650
lg7	np0919	38.641	scaffold550.0	727	299075
lg7	lm1295	38.893	scaffold933.0	4915	122391
lg7	lm1564	40.074	scaffold1243.0	2717	85978
lg7	lm1922	41.072	scaffold1776.0	2115	6727
lg7	np1299	41.272	scaffold949.0	155	132657
lg7	np1738	41.595	scaffold1477.0	10040	29036
lg7	lm0760	42.053	scaffold384.0	24009	421199
lg7	np1365	42.402	scaffold1028.0	9265	128803
lg7	np1419	42.711	scaffold1092.0	526	112327
lg7	lm0386	42.937	scaffold146.0	545554	805302
lg7	lm0947	44.122	scaffold571.0	885	229381
lg7	hk0331	44.918	scaffold144.0	526862	801624
lg7	lm0655	46.66	scaffold290.0	504622	531874
lg7	hk0330	47.33	scaffold144.0	1243	485963
lg7	lm1622	48.006	scaffold1310.0	208	74766
lg7	hk1327	49.868	scaffold1310.0	664	75058
lg7	lm1196	50.317	scaffold828.0	1061	174288
lg7	lm0746	50.81	scaffold371.0	1310	444374
lg7	lm0295	51.272	scaffold98.0.12	33881	188291
lg7	hk1018	52.07	scaffold828.0	6948	167121
lg7	lm0804	52.563	scaffold429.0	9771	399652
lg7	hk0627	52.728	scaffold371.0	233	442733
lg7	hk0679	54.341	scaffold429.0	13833	382896
lg7	hk0167	54.51	scaffold58.0.1	692	464061
lg7	lm0192	54.818	scaffold58.0.1	507228	1006148
lg7	lm0193	54.995	scaffold58.0.1	1007433	1184525
lg7	lm0076	55.377	scaffold18.0.1	501650	1001188
lg7	lm0077	55.7	scaffold18.0.1	1007113	1494959
lg7	hk0169	56.026	scaffold58.0.1	1070707	1184479
lg7	lm0445	56.317	scaffold175.0.1	284	494632
lg7	hk0071	56.611	scaffold18.0.1	531631	1491630
lg7	hk0384	57.209	scaffold175.0.1	8227	504552
lg7	lm0446	57.458	scaffold175.0.1	504673	697891
lg7	lm0322	57.859	scaffold112.0.1	512471	875085
lg7	hk0385	57.89	scaffold175.0.1	511234	632812
lg7	hk0277	58.251	scaffold112.0.1	557780	855833
lg7	lm0321	58.604	scaffold112.0.1	6218	431229
lg7	lm0551	58.99	scaffold231.0	8349	507219
lg7	lm0485	59.324	scaffold195.0	4428	500600
lg7	hk0276	59.605	scaffold112.0.1	18742	431039
lg7	hk0467	60.102	scaffold231.0	35725	532898
lg7	hk0418	60.102	scaffold195.0	113415	128899
lg7	lm1168	60.318	scaffold800.0	19536	167976
lg7	lm1054	60.537	scaffold682.0	533	223748
lg7	lm1810	60.935	scaffold1579.0	529	23241
lg7	hk1452	61.122	scaffold1579.0	9047	22206
lg7	hk0468	61.564	scaffold231.0	547492	580920
lg7	hk0995	61.57	scaffold800.0	26021	101386
lg7	lm0504	61.771	scaffold205.0	501349	641973
lg7	lm1521	62.198	scaffold1195.0	30061	92362
lg7	lm0443	62.909	scaffold174.0.1	388	499045
lg7	lm1619	64.134	scaffold1304.0	237	74585
lg7	lm0271	64.932	scaffold87.0.1	500222	990783
lg7	lm0270	65.327	scaffold87.0.1	195	499185
lg7	lm0381	67.376	scaffold144.0	281	494806
lg7	lm0213	69.573	scaffold66.0.11	4047	36602
lg7	lm0444	72.917	scaffold174.0.1	501730	724834
lg7	lm0281	75.025	scaffold92.0	19327	483558
lg8	lm0152	0	scaffold43.0.1	1000403	1270064
lg8	lm0151	2.1	scaffold43.0.1	500390	1000353
lg8	lm0150	2.71	scaffold43.0.1	327	499897
lg8	lm0564	3.65	scaffold238.0	164	499811
lg8	lm1395	4.79	scaffold1049.0	788	123576
lg8	lm0054	5.97	scaffold12.0.1	513957	1013925
lg8	lm0056	6.62	scaffold12.0.1	1515270	1677804
lg8	lm0791	6.92	scaffold416.0	18265	406298
lg8	lm0055	7.1	scaffold12.0.1	1014143	1513011
lg8	hk0814	7.68	scaffold578.0	204	274573
lg8	lm0979	11.38	scaffold605.0	11494	269774
lg8	np0388	11.9	scaffold152.0.1	5795	505790
lg8	hk1512	12.19	scaffold1822.0	1091	1092
lg8	lm0660	13.41	scaffold293.0	2208	501715
lg8	lm0661	13.59	scaffold293.0	502687	526140
lg8	lm0990	14.4	scaffold616.0	354	241968
lg8	lm0762	15.47	scaffold386.0	835	433750
lg8	lm0584	17.4	scaffold248.0	59635	543642
lg8	lm0565	19.47	scaffold238.0	500577	593718
lg8	lm1034	20.36	scaffold661.0	2257	240076
lg8	lm0397	22.02	scaffold152.0.1	505828	784931
lg8	lm1206	22.29	scaffold838.0	146	173434
lg8	hk0343	22.69	scaffold152.0.1	113783	542287
lg8	np0980	23.55	scaffold613.0.1	203	258973
lg8	np1137	23.55	scaffold778.0.1	213	193368
lg8	lm1525	23.77	scaffold1199.0	6492	86210
lg8	np0947	23.95	scaffold578.0	264	275738
lg8	hk0979	24.36	scaffold778.0.1	229	193393
lg8	lm0396	24.89	scaffold152.0.1	5698	505668
lg8	hk0842	25.02	scaffold613.0.1	190	224311
lg8	np1927	25.93	scaffold1822.0	3628	3629
lg8	lm0987	25.94	scaffold613.0.1	267	259148
lg8	lm1637	26.21	scaffold1328.0	1008	28283
lg8	lm0954	26.63	scaffold578.0	368	274518
lg8	lm1146	26.63	scaffold778.0.1	1042	193020
lg8	np1249	26.92	scaffold897.0	6645	160130
lg8	hk1062	27.72	scaffold897.0	12666	160145
lg8	lm1260	28.08	scaffold897.0	2792	160131
lg8	np1410	28.11	scaffold1082.0	53987	114966
lg8	np1441	28.11	scaffold1118.0.1	4602	106903
lg8	np1724	28.11	scaffold1454.0	154	43627
lg8	np1805	28.11	scaffold1584.0	203	22603
lg8	hk0609	28.8	scaffold350.0	7247	366039
lg8	lm1879	29.23	scaffold1688.0	547	12053
lg8	hk1203	29.62	scaffold1118.0.1	5183	106814
lg8	lm1453	29.71	scaffold1118.0.1	1558	106955
lg8	hk1183	29.89	scaffold1082.0	112849	115045
lg8	lm1423	30.18	scaffold1082.0	26972	115111
lg8	lm1731	30.18	scaffold1454.0	170	43156
lg8	lm1814	30.18	scaffold1584.0	174	22584
lg8	hk1400	30.19	scaffold1454.0	132	41697
lg8	hk1455	30.33	scaffold1584.0	147	22624
lg8	lm1624	30.99	scaffold1312.0	705	74044
lg8	np0979	31.02	scaffold612.0	4605	239810
lg8	np1321	31.14	scaffold972.0	96209	117958
lg8	lm1331	31.4	scaffold972.0	2915	118149
lg8	lm0986	31.56	scaffold612.0	3404	270111
lg8	hk1121	31.76	scaffold972.0	95018	122196
lg8	hk0841	31.87	scaffold612.0	46186	227148
lg8	lm1753	32.12	scaffold1491.0	291	35873
lg8	lm0961	32.24	scaffold585.0	248	277450
lg8	lm1712	32.38	scaffold1428.0	26906	27155
lg8	np1580	32.59	scaffold1270.0	421	82143
lg8	np0216	32.91	scaffold68.0	80232	580139
lg8	np0289	32.91	scaffold99.0	502496	903003
lg8	np0954	32.91	scaffold585.0	714	278612
lg8	hk0821	33.01	scaffold585.0	1762	271023
lg8	lm1062	33.06	scaffold690.0	55857	176850
lg8	hk0189	33.68	scaffold68.0	213527	285751
lg8	hk0254	33.68	scaffold99.0	500736	802225
lg8	lm0219	33.73	scaffold68.0	3666	404439
lg8	lm0297	33.87	scaffold99.0	500737	826173
lg8	lm1588	33.87	scaffold1270.0	376	76260
lg8	hk1306	33.9	scaffold1270.0	645	78423
lg8	np0571	33.93	scaffold248.0	60464	560184
lg8	np0288	34.17	scaffold99.0	2155	501904
lg8	hk0846	34.33	scaffold617.0	199864	200675
lg8	hk0253	34.63	scaffold99.0	265	499666
lg8	lm0296	35.07	scaffold99.0	685	500255
lg8	lm1577	35.99	scaffold1257.0	180	85417
lg8	np1569	36.22	scaffold1257.0	775	85233
lg8	hk1298	36.39	scaffold1257.0	162	85345
lg8	np1922	36.91	scaffold1804.0	1929	1972
lg8	lm0675	37.03	scaffold304.0.1	411	499946
lg8	np0667	37.44	scaffold304.0.1	3205	508412
lg8	hk0566	37.66	scaffold304.0.1	2503	502484
lg8	lm0676	37.82	scaffold304.0.1	500907	509339
lg8	np1345	37.84	scaffold1006.0	870	137375
lg8	hk0567	37.98	scaffold304.0.1	502579	509309
lg8	lm1357	38.03	scaffold1006.0	230	137304
lg8	hk1138	38.1	scaffold1006.0	208	137331
lg8	lm1056	38.42	scaffold684.0	3047	229311
lg8	lm1896	38.42	scaffold1717.0	263	9334
lg8	np1049	38.45	scaffold684.0	66	229331
lg8	np1887	38.45	scaffold1717.0	253	9418
lg8	hk0905	38.91	scaffold684.0	15928	228425
lg8	lm0543	39	scaffold227.0	13033	480271
lg8	lm1383	39	scaffold1034.0	339	126508
lg8	hk1491	39.06	scaffold1717.0	411	7875
lg8	lm1817	39.34	scaffold1587.0	1970	17985
lg8	hk1161	39.55	scaffold1034.0	1283	34348
lg8	np1371	39.94	scaffold1034.0	329	126510
lg8	np0532	40.35	scaffold227.0	64383	564298
lg8	hk0460	40.9	scaffold227.0	224455	365760
lg8	lm1184	41.06	scaffold816.0	7148	179333
lg8	lm1250	41.06	scaffold887.0	12092	163487
lg8	lm1774	41.27	scaffold1520.0	2701	31236
lg8	lm0475	41.99	scaffold190.0	14204	513568
lg8	hk1008	42.37	scaffold816.0	12933	155794
lg8	np0628	43.2	scaffold281.0.1	36682	526542
lg8	lm1865	43.72	scaffold1665.0	4074	13325
lg8	np1174	43.9	scaffold816.0	7111	179295
lg8	lm0877	44.13	scaffold502.0.1	231	334634
lg8	lm0104	44.27	scaffold27.0	1005099	1334171
lg8	np1239	44.81	scaffold887.0	12071	162676
lg8	hk1055	45.2	scaffold887.0	29303	163020
lg8	lm1140	45.3	scaffold770.0	11484	198980
lg8	hk1430	45.54	scaffold1520.0	7568	30626
lg8	np1768	46.03	scaffold1520.0	2437	30960
lg8	lm1458	46.43	scaffold1124.0	24556	24583
lg8	np0269	46.7	scaffold89.0.1	534987	601979
lg8	lm0123	47.38	scaffold33.0.1	1029385	1346020
lg8	lm0122	47.62	scaffold33.0.1	529295	1029084
lg8	hk0412	47.92	scaffold190.0	624875	673789
lg8	hk0973	48.81	scaffold770.0	192562	198966
lg8	hk1260	49.51	scaffold1199.0	10509	58590
lg8	np1609	50.25	scaffold1304.0	202	74594
lg8	lm0168	50.3	scaffold49.1.18	3486	70634
lg8	lm0773	50.3	scaffold398.0	809	423665
lg8	lm0620	50.44	scaffold269.0.1	500512	538451
lg8	lm0166	50.74	scaffold49.2	312	376586
lg8	lm1955	50.98	scaffold1891.0	1391	3848
lg8	lm0650	51.33	scaffold288.1	24627	142077
lg8	np1515	51.47	scaffold1199.0	5302	76749
lg8	lm0651	51.54	scaffold288.2.1	318	38633
lg8	np0465	52.1	scaffold190.0	533898	679697
lg8	hk0110	52.95	scaffold33.0.1	707137	1204437
lg8	lm1797	53.18	scaffold1557.0	1922	25954
lg8	np1789	53.31	scaffold1557.0	1690	26085
lg8	lm0356	54.25	scaffold131.0.1	58	499240
lg8	np0464	54.84	scaffold190.0	33557	533471
lg8	lm0638	55.34	scaffold281.0.1	36677	526410
lg8	hk0144	55.97	scaffold49.1.18	47956	47957
lg8	np1303	56.95	scaffold954.0	39890	144930
lg8	np0356	57.23	scaffold134.2	2100	70210
lg8	np0120	58.43	scaffold33.0.1	1003205	1345694
lg8	np0119	59.04	scaffold33.0.1	502896	1002552
lg8	lm0839	59.51	scaffold464.0	337	363271
lg8	lm0619	60.07	scaffold269.0.1	358	499055
lg8	np0609	60.37	scaffold269.0.1	501011	536958
lg8	hk0307	61.69	scaffold131.0.1	64331	341923
lg8	lm0357	61.93	scaffold131.0.1	500788	827221
lg8	lm0232	62.18	scaffold72.0	1001855	1094129
lg8	lm0230	62.29	scaffold72.0	1773	501490
lg8	lm0693	62.76	scaffold318.0	10360	261575
lg8	np0165	64.04	scaffold49.1.18	44606	67636
lg8	np0163	64.67	scaffold49.2	149	376327
lg8	np0642	67.03	scaffold288.1	9977	142028
lg8	np0229	69.85	scaffold72.0	1020117	1063488
lg8	np0228	70.11	scaffold72.0	2827	1004081
lg9	lm0520	0	scaffold214.0.1	921	493019
lg9	lm0105	5.01	scaffold28.0.1	31013	511715
lg9	lm0521	9.21	scaffold214.0.1	501742	602856
lg9	lm0703	10.89	scaffold328.0	24165	473935
lg9	lm0758	12.55	scaffold382.0.1	1041	433867
lg9	lm1302	12.55	scaffold940.0	2380	151242
lg9	hk0673	13.83	scaffold422.0.1	14345	151609
lg9	hk0976	14.32	scaffold774.0	20381	116903
lg9	lm1143	14.58	scaffold774.0	64942	116851
lg9	lm0658	15.28	scaffold292.0	442	500404
lg9	lm0361	15.97	scaffold133.0	536549	819598
lg9	lm0709	16.47	scaffold334.0.1	1354	431183
lg9	lm0360	17.48	scaffold133.0	832	486427
lg9	lm0179	18.73	scaffold53.0.1	501240	1204220
lg9	lm0102	19.75	scaffold27.0	328	500319
lg9	np1593	19.88	scaffold1284.0	2560	49390
lg9	hk0091	20.51	scaffold27.0	55064	552034
lg9	lm0103	20.95	scaffold27.0	500519	999039
lg9	lm0346	21.42	scaffold126.0.1	1302	500311
lg9	lm1314	21.72	scaffold954.0	6145	145502
lg9	hk0092	22.02	scaffold27.0	562060	896920
lg9	hk0299	22.13	scaffold126.0.1	18180	410625
lg9	np0176	22.57	scaffold53.0.1	511760	1010233
lg9	hk1108	23.15	scaffold954.0	25727	134958
lg9	np0101	23.37	scaffold27.0	820	500269
lg9	np0177	23.51	scaffold53.0.1	1016504	1204225
lg9	np0102	24.04	scaffold27.0	500859	982586
lg9	lm1057	24.07	scaffold685.0	5974	228948
lg9	np0339	24.46	scaffold126.0.1	1338	501297
lg9	lm0347	25.42	scaffold126.0.1	501306	849888
lg9	np0604	27.75	scaffold266.0	500927	544797
lg9	np1534	28.44	scaffold1220.0	140	87990
lg9	np1691	29.16	scaffold1410.0	775	51300
lg9	hk0519	29.65	scaffold266.0	503821	545531
lg9	lm1779	30.14	scaffold1527.0	2873	31272
lg9	hk1275	30.6	scaffold1220.0	2491	83251
lg9	lm0615	30.93	scaffold266.0	503820	546470
lg9	hk1531	31.36	scaffold2061.0	357	358
lg9	hk1379	31.81	scaffold1410.0	701	51499
lg9	np0166	31.94	scaffold50.0	216	491447
lg9	lm1994	32.55	scaffold2061.0	295	296
lg9	np0743	33.13	scaffold375.0	63777	406827
lg9	lm1543	33.31	scaffold1220.0	109	90010
lg9	lm1700	33.31	scaffold1410.0	668	51466
lg9	np1655	33.7	scaffold1365.0	18486	61268
lg9	hk0147	34.05	scaffold50.0	606	500606
lg9	hk0148	34.73	scaffold50.0	500659	1000352
lg9	hk0632	34.73	scaffold375.0	64688	408089
lg9	hk1315	34.73	scaffold1284.0	103	37382
lg9	lm0169	35.11	scaffold50.0	392	497179
lg9	hk1357	35.27	scaffold1365.0	1551	61319
lg9	lm0751	35.75	scaffold375.0	8006	438952
lg9	lm1601	35.75	scaffold1284.0	452	79167
lg9	lm1665	35.75	scaffold1365.0	1079	61585
lg9	lm0170	35.96	scaffold50.0	505429	1005411
lg9	np0721	36.04	scaffold354.0	34755	456492
lg9	lm0729	36.34	scaffold354.0	3516	458179
lg9	lm1113	36.34	scaffold741.0	522	207337
lg9	hk0950	36.97	scaffold741.0	356	181058
lg9	hk0612	37.83	scaffold354.0	14288	458249
lg9	hk1372	38.87	scaffold1399.0	21732	21766
lg9	np0820	39.41	scaffold452.0	294	373616
lg9	lm0539	40.82	scaffold225.0.1	1987	491789
lg9	np0528	41.65	scaffold225.0.1	102	491716
lg9	np0939	41.65	scaffold570.0	77312	290406
lg9	lm0962	41.7	scaffold586.0.1	2145	275389
lg9	np0955	42.91	scaffold586.0.1	12533	258794
lg9	hk0458	43.54	scaffold225.0.1	238710	597910
lg9	lm0540	44.04	scaffold225.0.1	502717	603846
lg9	hk0807	44.36	scaffold570.0	34015	291715
lg9	np0529	45.07	scaffold225.0.1	561382	603950
lg9	lm0402	45.31	scaffold155.0.1	278	500243
lg9	hk0822	46.56	scaffold586.0.1	1847	222982
lg9	lm1139	47.53	scaffold769.0.1	740	182529
lg9	np0394	48.45	scaffold155.0.1	500	497874
lg9	lm0108	48.5	scaffold29.0	12149	512137
lg9	np1125	49.25	scaffold763.0.1	1473	174062
lg9	np1403	49.59	scaffold1075.0	337	89310
lg9	hk0096	49.81	scaffold29.0	3753	497310
lg9	hk0972	50.52	scaffold769.0.1	2166	6293
lg9	lm1289	51.21	scaffold927.0	27721	148661
lg9	np1130	51.61	scaffold769.0.1	423	165868
lg9	np1023	51.83	scaffold657.0	10310	209863
lg9	np0107	52.34	scaffold29.0	354	498063
lg9	lm0109	54.01	scaffold29.0	512187	1012054
lg9	hk0097	54.42	scaffold29.0	507662	1005322
lg9	lm0110	55	scaffold29.0	1012251	1252004
lg9	np0108	55.65	scaffold29.0	500397	1000363
lg9	hk0098	55.97	scaffold29.0	1012290	1251910
lg9	np0109	56.28	scaffold29.0	1000454	1252043
lg9	hk0920	56.46	scaffold704.0	1194	199510
lg9	lm0284	56.62	scaffold93.0	508018	962892
lg9	hk0185	56.73	scaffold65.0.1	607284	1085936
lg9	np0208	57	scaffold65.0.1	515392	1012319
lg9	hk0692	57.52	scaffold442.0	221467	388897
lg9	lm0211	58.24	scaffold65.0.1	502906	1001885
lg9	np0277	58.48	scaffold93.0	559868	963214
lg9	np1069	58.48	scaffold704.0	223	215470
lg9	lm1076	58.59	scaffold704.0	268	212094
lg9	np0735	59.06	scaffold368.0	63486	447822
lg9	hk0624	59.21	scaffold368.0	131434	445382
lg9	lm0772	59.41	scaffold397.0	222	426954
lg9	np1084	59.68	scaffold719.0	667	214382
lg9	np1443	59.68	scaffold1120.0	3721	107044
lg9	np0765	60.24	scaffold397.0	251	426554
lg9	lm1455	60.37	scaffold1120.0	3597	107014
lg9	lm0732	62.09	scaffold357.0	18722	454372
lg9	hk1201	62.1	scaffold1116.0	658	24314
lg9	np1439	62.3	scaffold1116.0	151	87737
lg9	lm0625	62.5	scaffold273.0	516569	540392
lg9	hk1343	62.61	scaffold1342.0	748	66687
lg9	np1637	62.91	scaffold1342.0	619	66682
lg9	lm1451	63.02	scaffold1116.0	153	87691
lg9	lm1557	63.18	scaffold1236.0	187	88642
lg9	np0614	63.47	scaffold273.0	2227	541234
lg9	np1549	63.47	scaffold1236.0	115	88630
lg9	np0983	63.55	scaffold616.0	1992	264568
lg9	hk1285	63.67	scaffold1236.0	102	23527
lg9	lm1647	64.19	scaffold1342.0	672	66576
lg9	hk0526	64.67	scaffold273.0	151681	540183
lg9	lm0624	65.04	scaffold273.0	12791	489669
lg9	np0341	65.09	scaffold127.0.1	296	845073
lg9	np0650	65.09	scaffold292.0	509845	527728
lg9	np1089	65.09	scaffold725.0	1246	214714
lg9	np1620	65.09	scaffold1319.0	643	72732
lg9	np0180	65.64	scaffold55.0.1	8160	508123
lg9	hk0301	65.79	scaffold127.0.1	501700	844997
lg9	hk0300	66.05	scaffold127.0.1	1014	500847
lg9	hk0937	66.47	scaffold725.0	1841	181298
lg9	lm0348	66.55	scaffold127.0.1	302	500286
lg9	hk1333	67.01	scaffold1319.0	406	67691
lg9	hk0158	67.31	scaffold55.0.1	17539	517462
lg9	lm1629	67.36	scaffold1319.0	6840	72756
lg9	np0374	67.79	scaffold143.0	507077	687082
lg9	lm1097	67.81	scaffold725.0	169	214643
lg9	np1893	68.06	scaffold1731.0	830	8086
lg9	lm0307	69.68	scaffold105.0	3892	482273
lg9	np0192	69.82	scaffold59.0.1	500193	919473
lg9	np0191	70.98	scaffold59.0.1	151	499857
lg9	lm1507	71.32	scaffold1180.0	10356	94884
lg9	np0508	71.54	scaffold213.0.1	368	622565
lg9	np1423	71.54	scaffold1097.0	1701	110914
lg9	np0569	72.06	scaffold246.0	504072	684802
lg9	lm0184	72.81	scaffold55.0.1	507419	1007369
lg9	np1192	74.12	scaffold834.0	57839	172080
lg9	np0568	74.52	scaffold246.0	4065	504038
lg9	lm0659	74.89	scaffold292.0	501252	527715
lg9	np1145	76.9	scaffold786.0	4577	191011
lg9	lm0183	77.02	scaffold55.0.1	7391	507311
lg9	hk0171	77.92	scaffold59.0.1	509021	812315
lg9	lm1091	78.62	scaffold719.0	1021	214068
lg9	lm0723	82.87	scaffold348.0	18734	460445
lg10	lm1935	0	scaffold1813.0	1844	5965
lg10	np1248	0.57	scaffold896.0	5746	103941
lg10	np1356	1.89	scaffold1017.0	216	131312
lg10	np1554	5.95	scaffold1242.0	1543	77192
lg10	lm0686	6.62	scaffold312.2.1	8408	234124
lg10	lm1732	8.52	scaffold1455.0	170	42479
lg10	lm0818	9.92	scaffold443.0	27477	381508
lg10	np1126	11.09	scaffold764.0	933	173199
lg10	hk1264	11.56	scaffold1205.0	85828	92789
lg10	lm0813	11.64	scaffold438.0	14462	384604
lg10	np0636	12.4	scaffold285.0	188250	454482
lg10	lm1669	12.57	scaffold1370.0	1623	28676
lg10	np0413	12.99	scaffold164.0	500975	721179
lg10	np0542	13.44	scaffold232.0	500223	596822
lg10	hk1376	13.49	scaffold1406.0	38702	38703
lg10	np0705	13.79	scaffold338.0	844	470328
lg10	lm1335	14.62	scaffold976.0	379	127547
lg10	lm1962	15.14	scaffold1908.0	2059	2602
lg10	hk0364	15.15	scaffold164.0	504178	637219
lg10	hk0716	15.48	scaffold471.0.1	10603	325637
lg10	hk1192	15.69	scaffold1101.0	13482	73315
lg10	np0994	15.78	scaffold628.0	142120	225801
lg10	lm1439	15.79	scaffold1101.0	3551	104768
lg10	hk0363	16.36	scaffold164.0	367	495543
lg10	np1330	16.61	scaffold986.0	6686	140346
lg10	lm0422	16.77	scaffold164.0	510955	721054
lg10	hk0598	17.08	scaffold338.0	7929	425162
lg10	lm0049	17.73	scaffold10.0.1	1501216	1783221
lg10	np1713	17.81	scaffold1439.0	586	40719
lg10	hk0470	18.28	scaffold232.0	505947	594152
lg10	lm0616	18.35	scaffold267.0.1	18215	475735
lg10	np0541	18.82	scaffold232.0	221	500194
lg10	hk1124	18.84	scaffold976.0	42395	115249
lg10	np0468	19.17	scaffold192.0.1	580	470586
lg10	hk0469	19.18	scaffold232.0	1320	496503
lg10	lm0713	19.25	scaffold338.0	874	470104
lg10	np1924	19.38	scaffold1813.0	1757	5934
lg10	lm0846	19.68	scaffold471.0.1	13095	353770
lg10	np0714	19.79	scaffold347.0	87376	463601
lg10	lm0555	20.31	scaffold233.0	192	396887
lg10	lm0554	20.45	scaffold232.0	501369	596604
lg10	np1878	20.5	scaffold1702.0	131	5118
lg10	np0585	20.71	scaffold256.0	459	499271
lg10	np0706	21.3	scaffold339.0	735	473598
lg10	hk1506	21.44	scaffold1785.0	5338	5339
lg10	hk0414	21.78	scaffold192.0.1	3444	379572
lg10	hk1390	22.09	scaffold1431.0.1	18117	32806
lg10	np0629	22.26	scaffold281.0.1	536994	537618
lg10	hk1510	22.34	scaffold1813.0	1701	1721
lg10	lm0479	22.57	scaffold192.0.1	146	430688
lg10	lm1402	22.96	scaffold1058.0	10474	112445
lg10	hk0599	23.1	scaffold339.0	826	473646
lg10	hk0503	23.23	scaffold256.0	505844	557866
lg10	np1421	23.34	scaffold1095.0	1787	1868
lg10	np0621	23.6	scaffold277.0	6129	469556
lg10	lm0714	23.73	scaffold339.0	747	470613
lg10	np0603	23.78	scaffold266.0	758	500026
lg10	hk0545	23.82	scaffold285.0	189707	452845
lg10	np1016	23.97	scaffold650.0	29102	252335
lg10	np1197	23.97	scaffold840.0	1587	169344
lg10	np1215	23.97	scaffold862.0	366	166729
lg10	np1764	24.2	scaffold1515.0	7779	31232
lg10	hk0969	24.48	scaffold764.0	1243	177445
lg10	lm1023	24.82	scaffold650.0	42369	252339
lg10	lm0632	25.11	scaffold277.0	18833	476291
lg10	hk1426	25.79	scaffold1515.0	32050	33762
lg10	lm0599	26.22	scaffold256.0	503642	561072
lg10	lm1135	26.38	scaffold764.0	1169	177413
lg10	lm0645	26.51	scaffold285.0	186205	496311
lg10	lm0633	26.56	scaffold277.0	521906	524674
lg10	lm0598	26.63	scaffold256.0	292	499306
lg10	lm1770	26.95	scaffold1515.0	2909	33711
lg10	lm0757	27.04	scaffold381.0	478	431393
lg10	hk0502	27.3	scaffold256.0	5747	505659
lg10	np0731	27.63	scaffold364.0	371	447682
lg10	lm1208	27.72	scaffold840.0	1165	167397
lg10	lm1226	27.72	scaffold862.0	359	168171
lg10	np0198	27.88	scaffold62.0	1761	445076
lg10	np1918	27.88	scaffold1785.0	779	6664
lg10	hk1038	28.36	scaffold862.0	15575	168198
lg10	lm0639	28.64	scaffold281.0.1	536877	537514
lg10	lm1259	28.64	scaffold896.0	5240	104558
lg10	lm1486	28.64	scaffold1156.0	327	12028
lg10	lm1676	28.64	scaffold1378.0	24985	59308
lg10	lm1720	28.64	scaffold1439.0	393	43622
lg10	lm0897	28.86	scaffold521.0	2836	323939
lg10	lm1269	28.86	scaffold907.0	6640	157574
lg10	lm1342	28.86	scaffold986.0	6699	140342
lg10	lm1715	28.86	scaffold1431.0.1	510	33128
lg10	hk0638	28.99	scaffold381.0	331	190906
lg10	hk0533	29.17	scaffold277.0	232101	387190
lg10	lm1929	29.21	scaffold1785.0	1782	6635
lg10	lm0798	29.39	scaffold423.0	380	192164
lg10	hk1027	29.56	scaffold840.0	1282	172495
lg10	hk0177	29.78	scaffold62.0	88022	126969
lg10	lm1214	29.92	scaffold849.0	87812	99316
lg10	lm0473	30.01	scaffold189.0	8734	398730
lg10	lm0722	30.01	scaffold347.0	35003	465122
lg10	lm0801	30.01	scaffold426.0	265	378910
lg10	np1258	30.05	scaffold907.0	6021	157788
lg10	np1707	30.05	scaffold1431.0.1	96	33089
lg10	hk0520	30.13	scaffold267.0.1	454864	535204
lg10	hk1061	30.28	scaffold896.0	16553	94221
lg10	np1665	30.37	scaffold1378.0	31791	59341
lg10	hk1394	30.5	scaffold1439.0	1720	38911
lg10	np1475	30.65	scaffold1156.0	314	11143
lg10	lm1322	30.74	scaffold962.0.1	14801	144798
lg10	lm1481	30.74	scaffold1151.0	8838	95337
lg10	hk0560	30.85	scaffold298.0.1	101538	333096
lg10	hk1068	30.85	scaffold907.0	6259	84623
lg10	hk1364	30.98	scaffold1378.0	6932	49044
lg10	hk1229	31.1	scaffold1156.0	629	7291
lg10	hk1002	31.42	scaffold809.0	183234	183235
lg10	np0462	31.47	scaffold189.0	8853	398612
lg10	lm1365	31.6	scaffold1014.0	37484	133000
lg10	lm0641	31.98	scaffold282.0.1	500935	535516
lg10	hk0677	32.14	scaffold426.0	1120	369433
lg10	hk0409	32.26	scaffold189.0	133031	569805
lg10	np0794	32.4	scaffold426.0	272	398272
lg10	hk0606	32.82	scaffold347.0	208094	462784
lg10	np1203	33.12	scaffold849.0	87834	98860
lg10	hk1145	33.21	scaffold1014.0	92834	132996
lg10	np1470	33.46	scaffold1151.0	8143	88001
lg10	hk0539	33.78	scaffold282.0.1	754	487922
lg10	np1311	33.9	scaffold962.0.1	15380	145051
lg10	hk0540	34.07	scaffold282.0.1	502026	533281
lg10	lm1876	34.38	scaffold1682.0	358	12330
lg10	np0630	34.81	scaffold282.0.1	446	497563
lg10	np1096	34.81	scaffold732.0	2461	206746
lg10	np0631	34.84	scaffold282.0.1	500991	534758
lg10	lm0783	34.85	scaffold408.0	490	381401
lg10	hk1225	35.34	scaffold1151.0	9949	91667
lg10	lm1285	35.6	scaffold923.0	158	154961
lg10	hk0660	35.87	scaffold408.0	1214	288007
lg10	lm1203	36.45	scaffold835.0	90275	90276
lg10	hk1082	36.51	scaffold923.0	641	153605
lg10	np0776	36.76	scaffold408.0	400	397767
lg10	np1865	36.76	scaffold1682.0	225	12089
lg10	np1274	37.07	scaffold923.0	182	155955
lg10	hk1071	37.12	scaffold911.0	31152	123853
lg10	np1262	37.24	scaffold911.0	175	133333
lg10	lm0848	37.87	scaffold473.0	1607	259473
lg10	lm0447	37.94	scaffold176.0	985	496802
lg10	hk1287	38.13	scaffold1240.0	605	87824
lg10	hk1367	38.16	scaffold1384.0	5636	56939
lg10	hk0583	38.33	scaffold321.0	79474	486827
lg10	np0674	38.48	scaffold308.0	567	499967
lg10	np0931	38.48	scaffold562.0	225	272531
lg10	hk1480	38.75	scaffold1682.0	511	12389
lg10	np0841	39.46	scaffold473.0	1698	262975
lg10	lm0681	39.79	scaffold308.0	1649	499923
lg10	lm1561	40.09	scaffold1240.0	351	87081
lg10	lm1680	40.09	scaffold1384.0	712	56636
lg10	np0237	40.56	scaffold76.0	7373	488829
lg10	np1552	41.53	scaffold1240.0	616	87819
lg10	np1669	41.53	scaffold1384.0	413	56898
lg10	hk0717	41.72	scaffold473.0	57477	259239
lg10	lm0696	41.8	scaffold321.0	47603	493041
lg10	lm0938	42	scaffold562.0	414	282608
lg10	hk0571	42.1	scaffold308.0	7759	502685
lg10	hk0799	42.32	scaffold562.0	5632	222619
lg10	np0688	42.63	scaffold321.0	217179	492977
lg10	lm1662	43.28	scaffold1360.0	20917	49680
lg10	hk1017	43.85	scaffold826.0	111237	135997
lg10	lm0114	43.93	scaffold30.0.1	1511641	1563065
lg10	hk0102	44.19	scaffold30.0.1	1556602	1562870
lg10	np1151	44.42	scaffold792.0	901	188613
lg10	hk1359	44.65	scaffold1369.0	4254	15474
lg10	lm1273	44.69	scaffold911.0	341	152691
lg10	np1658	44.74	scaffold1369.0	2560	16146
lg10	np0540	45.21	scaffold231.0	590549	590550
lg10	lm1974	46.06	scaffold1946.0	981	982
lg10	lm0980	46.18	scaffold606.0.1	3730	265721
lg10	np0973	46.19	scaffold606.0.1	3506	265735
lg10	hk0837	46.29	scaffold606.0.1	35371	265402
lg10	np1233	46.55	scaffold881.0	324	161957
lg10	hk0990	46.8	scaffold792.0	24252	154321
lg10	hk1052	47.25	scaffold881.0	977	161908
lg10	hk0961	47.73	scaffold754.0	28915	28916
lg10	np0944	48.2	scaffold575.0	25418	208761
lg10	lm1244	48.3	scaffold881.0	357	162066
lg10	lm0951	48.93	scaffold575.0	3451	255820
lg10	np0745	49.67	scaffold377.0	1878	436289
lg10	np1944	49.79	scaffold1894.0	259	3818
lg10	lm1630	49.83	scaffold1320.0	13460	44446
lg10	lm1956	50.4	scaffold1894.0	299	3971
lg10	hk1520	50.66	scaffold1894.0	302	3223
lg10	hk0876	50.85	scaffold651.0	27193	68794
lg10	np0520	50.85	scaffold220.0	13383	513326
lg10	lm1024	50.93	scaffold651.0	27246	69461
lg10	hk0634	51.33	scaffold377.0	342	431376
lg10	np1775	51.59	scaffold1536.0	193	30092
lg10	np0788	51.63	scaffold420.0	275	247338
lg10	np1572	51.8	scaffold1261.0	258	83770
lg10	np0521	51.92	scaffold220.0	513679	610587
lg10	np0771	51.97	scaffold403.0	15907	421524
lg10	np0477	52.34	scaffold196.0	533193	657847
lg10	lm0753	52.44	scaffold377.0	216	436312
lg10	lm1973	52.47	scaffold1943.0	1061	3270
lg10	lm0488	52.5	scaffold196.0	533132	660310
lg10	lm0531	52.5	scaffold220.0	26480	607120
lg10	lm0778	52.5	scaffold403.0	15869	421494
lg10	hk0450	52.53	scaffold220.0	230785	610670
lg10	hk0655	52.87	scaffold403.0	74475	421389
lg10	np0781	53.06	scaffold413.0	304	410027
lg10	hk0671	53.43	scaffold420.0	395	247366
lg10	lm0795	53.57	scaffold420.0	273	202897
lg10	hk1301	54.24	scaffold1261.0	200	83975
lg10	hk1434	54.34	scaffold1536.0	1733	30084
lg10	np0439	55.01	scaffold177.0.1	219	705762
lg10	np0398	55.36	scaffold157.0	16225	516069
lg10	lm0032	55.61	scaffold6.0.1	519336	1004623
lg10	np0386	55.67	scaffold150.0	674209	750913
lg10	lm1580	55.91	scaffold1261.0	527	84022
lg10	np1851	55.96	scaffold1660.0	8383	8384
lg10	lm1782	56.02	scaffold1536.0	424	30082
lg10	lm0788	56.47	scaffold413.0	334	410446
lg10	hk0389	56.6	scaffold177.0.1	508342	688192
lg10	np1373	56.73	scaffold1036.0	1955	100174
lg10	np0399	57.27	scaffold157.0	516464	768426
lg10	lm0449	57.32	scaffold177.0.1	1056	705780
lg10	hk0350	57.34	scaffold157.0	17454	517220
lg10	lm1864	57.68	scaffold1662.0	3165	13687
lg10	hk0962	58.02	scaffold755.0	1184	187349
lg10	lm0406	58.18	scaffold157.0	16390	516064
lg10	lm1385	58.18	scaffold1036.0	1880	123506
lg10	hk1162	58.23	scaffold1036.0	12609	100289
lg10	np0497	58.39	scaffold207.0.1	546031	643734
lg10	lm0407	58.45	scaffold157.0	516952	768230
lg10	lm1127	58.45	scaffold755.0	187	188769
lg10	np1494	58.77	scaffold1177.0	200	66288
lg10	lm1590	58.96	scaffold1272.0	109	82413
lg10	np0986	59.07	scaffold619.0.1	156	265127
lg10	np1168	59.18	scaffold810.0	258	183746
lg10	hk0433	59.53	scaffold207.0.1	233829	644193
lg10	lm0508	59.55	scaffold207.0.1	546053	644220
lg10	hk1003	60.18	scaffold810.0	234	183974
lg10	np1832	60.21	scaffold1627.0	2601	16752
lg10	lm1178	60.34	scaffold810.0	350	183991
lg10	lm1505	60.61	scaffold1177.0	424	56763
lg10	hk1245	60.63	scaffold1177.0	394	66229
lg10	lm0993	61.04	scaffold619.0.1	210	265480
lg10	np1521	61.09	scaffold1206.0	716	90343
lg10	hk0848	61.2	scaffold619.0.1	794	265220
lg10	lm0282	61.41	scaffold92.0	519684	947885
lg10	np0423	61.62	scaffold169.0	637444	724112
lg10	hk0790	62.01	scaffold552.0.1	9264	293387
lg10	hk0805	62.19	scaffold568.0	154600	262035
lg10	np0937	62.27	scaffold568.0	267	275432
lg10	lm0433	62.32	scaffold169.0	517668	727485
lg10	lm0928	62.32	scaffold552.0.1	1592	297039
lg10	lm0944	62.32	scaffold568.0	138	275056
lg10	hk1259	62.34	scaffold1197.0.1	2415	40848
lg10	np1602	62.84	scaffold1296.0	34803	75606
lg10	lm1531	62.95	scaffold1206.0	546	81531
lg10	lm0432	63.81	scaffold169.0	17543	517544
lg10	lm0936	63.81	scaffold560.0	202	297880
lg10	hk0374	64.02	scaffold169.0	694646	724005
lg10	np0929	64.22	scaffold560.0	898	297925
lg10	lm1523	64.43	scaffold1197.0.1	341	76811
lg10	np0116	65	scaffold32.0	519483	1015652
lg10	hk0351	66.06	scaffold157.0	518098	765570
lg10	np1124	66.33	scaffold761.0	8029	203308
lg10	lm0119	66.83	scaffold32.0	585331	1083508
lg10	lm1617	67.41	scaffold1302.0	4770	77047
lg10	np0496	67.48	scaffold207.0.1	45987	545978
lg10	lm1910	68.7	scaffold1741.0	8023	8254
lg10	np0259	69.31	scaffold85.0.1	500860	997652
lg10	np1513	71.12	scaffold1197.0.1	2412	93381
lg10	lm1133	71.18	scaffold761.0	8871	203314
lg10	lm0266	71.41	scaffold85.0.1	503972	979283
lg10	lm0093	71.78	scaffold24.0	69	499033
lg10	lm1668	73.34	scaffold1369.0	2476	16222
lg10	lm0094	73.98	scaffold24.0	500392	1000146
lg10	np0258	74.33	scaffold85.0.1	284	500238
lg10	lm0095	74.44	scaffold24.0	1000597	1429086
lg10	lm1126	76	scaffold754.0	11732	15767
lg10	lm0190	77.12	scaffold57.0	1004491	1190356
lg10	np1915	81.12	scaffold1779.0	1008	6670
lg11	lm0833	0	scaffold458.0.1	50826	317457
lg11	hk0365	4.23	scaffold165.2.1	12611	298855
lg11	lm0233	4.36	scaffold73.0.1	7446	356536
lg11	lm0423	4.36	scaffold165.1	811	68595
lg11	lm0425	4.36	scaffold165.2.1	9127	299047
lg11	lm0671	4.36	scaffold301.0	29935	516021
lg11	hk0563	4.58	scaffold301.0	30026	516036
lg11	lm1051	4.69	scaffold679.0	223	205923
lg11	hk0201	5.07	scaffold73.0.1	7934	341323
lg11	lm0039	5.75	scaffold8.0.6	6592	506521
lg11	hk0040	5.97	scaffold8.0.6	504902	1003330
lg11	hk0039	6.22	scaffold8.0.6	4636	504605
lg11	lm0040	6.47	scaffold8.0.6	507125	1007102
lg11	lm0041	7.4	scaffold8.0.6	1007302	1483053
lg11	hk0041	7.72	scaffold8.0.6	1006521	1318242
lg11	lm1794	7.88	scaffold1552.0	2307	25518
lg11	lm0712	8.29	scaffold337.0	2686	474385
lg11	lm1197	9.55	scaffold829.0	4454	115488
lg11	lm0156	11.01	scaffold45.0.1	513593	1008313
lg11	lm0155	11.98	scaffold45.0.1	8206	499378
lg11	lm1566	12.11	scaffold1245.0	6642	84511
lg11	lm1426	12.81	scaffold1085.0	57300	68418
lg11	lm0053	13.29	scaffold12.0.1	13913	513884
lg11	lm1412	13.82	scaffold1071.0	7382	107088
lg11	hk0053	14.46	scaffold12.0.1	403443	762398
lg11	lm0547	14.85	scaffold229.0	1999	472739
lg11	lm0872	14.85	scaffold497.0.1	17730	338196
lg11	lm1488	15.05	scaffold1159.0	3141	100578
lg11	lm0892	16.4	scaffold517.0	212119	322078
lg11	lm0146	17.39	scaffold41.0	1222137	1287287
lg11	lm1862	18.28	scaffold1657.0	6520	12647
lg11	lm1511	19.16	scaffold1184.0	132	91507
lg11	hk1250	19.48	scaffold1184.0	3497	66211
lg11	lm0759	19.56	scaffold383.0	1453	323353
lg11	hk1322	20.05	scaffold1299.0	22592	73192
lg11	lm0789	20.4	scaffold414.0	544	406789
lg11	hk1117	20.53	scaffold967.0	107664	143295
lg11	hk0932	20.71	scaffold720.0	130229	140093
lg11	lm0186	20.78	scaffold56.0.1	4772	910884
lg11	lm1326	20.78	scaffold967.0	53493	143251
lg11	lm1092	20.99	scaffold720.0	39192	212134
lg11	lm1615	21.32	scaffold1299.0	6115	78015
lg11	lm1274	22.51	scaffold912.0	1096	153172
lg11	hk1174	23.46	scaffold1061.0	3631	90955
lg11	lm0145	24.57	scaffold41.0	715032	1213591
lg11	hk0128	24.63	scaffold41.0	940387	1268044
lg11	hk0320	25.07	scaffold138.0.1	590873	783660
lg11	lm0679	25.44	scaffold306.0.1	502494	509685
lg11	lm1477	25.53	scaffold1146.0	4722	98067
lg11	lm0372	26.15	scaffold138.0.1	585822	784073
lg11	hk1417	26.44	scaffold1495.0	11567	23166
lg11	hk1206	27.64	scaffold1121.0	21256	21257
lg11	hk0997	27.88	scaffold802.0	82098	142979
lg11	lm1773	27.96	scaffold1519.0	571	22083
lg11	hk0319	28.18	scaffold138.0.1	87556	587556
lg11	hk0735	28.42	scaffold493.0	1838	335518
lg11	lm0371	28.53	scaffold138.0.1	85240	584927
lg11	lm0868	28.53	scaffold493.0	1818	346370
lg11	hk1317	28.61	scaffold1288.0	18506	77511
lg11	hk1493	28.61	scaffold1727.0	6858	9757
lg11	hk1529	28.61	scaffold2043.0	831	2001
lg11	hk1429	28.63	scaffold1519.0	12459	15044
lg11	hk1424	28.65	scaffold1511.0	23936	32630
lg11	hk1532	28.67	scaffold2080.0	198	1906
lg11	lm1170	28.8	scaffold802.0	174	172766
lg11	lm1404	29.06	scaffold1061.0	218	109638
lg11	lm1605	29.06	scaffold1288.0	7065	79835
lg11	lm1769	29.06	scaffold1511.0	19929	33663
lg11	lm1998	29.14	scaffold2080.0	138	1917
lg11	lm1900	29.36	scaffold1727.0	6599	9774
lg11	lm1990	29.52	scaffold2043.0	837	1996
lg11	hk0714	29.7	scaffold469.0	81587	242535
lg11	hk0527	29.76	scaffold274.0.1	22398	63974
lg11	hk1031	30.2	scaffold847.0	26981	137198
lg11	lm1212	30.75	scaffold847.0	211	155446
lg11	lm0901	31.04	scaffold525.0	5584	319632
lg11	hk1314	31.14	scaffold1283.0.1	1333	74382
lg11	hk1182	31.3	scaffold1081.0	8299	88626
lg11	hk0239	31.41	scaffold91.0.1	787984	910048
lg11	hk0476	31.41	scaffold236.0.2	214510	324369
lg11	hk1385	31.41	scaffold1421.0	4162	50445
lg11	hk1329	31.6	scaffold1312.0	72206	72851
lg11	hk1522	31.69	scaffold1914.0	621	1251
lg11	lm0562	31.79	scaffold236.0.2	3810	406972
lg11	lm1708	31.79	scaffold1421.0	152	50949
lg11	lm0280	31.88	scaffold91.0.1	512769	962504
lg11	lm1422	32.18	scaffold1081.0	331	90978
lg11	hk0029	32.3	scaffold5.0	1148752	1628484
lg11	lm1965	32.53	scaffold1914.0	218	3628
lg11	lm1757	32.86	scaffold1495.0	11687	36042
lg11	lm0627	33.18	scaffold274.0.1	41732	64052
lg11	hk0057	33.92	scaffold13.0.1	1561908	1561909
lg11	lm0059	34.15	scaffold13.0.1	1504305	1660115
lg11	lm1255	34.36	scaffold892.0	1489	161731
lg11	hk1119	34.91	scaffold970.0	82004	111276
lg11	lm0029	34.92	scaffold5.0	1063820	1555303
lg11	hk1131	35.1	scaffold992.0	684	131380
lg11	hk1059	35.41	scaffold892.0	20341	160997
lg11	lm0028	35.69	scaffold5.0	562657	1056906
lg11	lm0838	35.96	scaffold463.0	139324	353439
lg11	hk1509	36.04	scaffold1807.0	1375	1376
lg11	hk0812	36.4	scaffold576.0	78232	275206
lg11	lm1329	36.49	scaffold970.0	82232	140811
lg11	hk0521	36.74	scaffold268.0	212883	549208
lg11	lm0464	36.95	scaffold184.0.2	525160	550397
lg11	hk1313	37.16	scaffold1281.0	5263	77199
lg11	hk1070	37.28	scaffold909.0	8147	128326
lg11	hk0028	37.55	scaffold5.0	647230	1146725
lg11	lm1347	37.56	scaffold992.0	681	133134
lg11	hk1147	37.81	scaffold1016.0	46726	132704
lg11	hk1410	38.01	scaffold1483.0	20577	38460
lg11	lm0618	38.08	scaffold268.0	9632	549181
lg11	lm0952	38.16	scaffold576.0	78392	275245
lg11	lm1934	38.24	scaffold1807.0	840	4681
lg11	hk0935	38.57	scaffold723.0	8811	185302
lg11	lm1041	38.58	scaffold669.0	557	236204
lg11	lm1271	38.75	scaffold909.0	1057	153847
lg11	hk0758	38.93	scaffold518.0	379	67651
lg11	hk0893	38.93	scaffold669.0	381	236269
lg11	lm1367	39.16	scaffold1016.0	45634	131718
lg11	lm1748	39.16	scaffold1483.0	15254	38445
lg11	lm0893	39.38	scaffold518.0	275	267629
lg11	lm1598	39.88	scaffold1281.0	2082	77314
lg11	hk0740	40.08	scaffold498.0	214809	342596
lg11	lm1095	40.19	scaffold723.0	2919	206263
lg11	lm0873	40.59	scaffold498.0	18095	342811
lg11	lm0835	41.59	scaffold460.0	19773	368830
lg11	lm0177	41.75	scaffold52.0.1	1030391	1171289
lg11	hk0706	41.84	scaffold460.0	218660	366602
lg11	lm0176	42.34	scaffold52.0.1	526653	1017392
lg11	hk0152	42.94	scaffold52.0.1	742665	1141949
lg11	lm1869	43.8	scaffold1670.0	5934	5935
lg11	lm1600	44.75	scaffold1283.0.1	230	74667
lg11	lm1706	45.88	scaffold1419.0	2131	47258
lg11	lm0782	47.63	scaffold407.0	1910	418155
lg11	lm0888	48.48	scaffold513.0.1	259	330730
lg11	lm0130	49.75	scaffold36.0	553273	1037272
lg11	lm0859	49.75	scaffold484.0	3003	331335
lg11	lm0463	50.53	scaffold184.0.2	24841	524833
lg11	lm0115	52.25	scaffold31.0	14688	514654
lg11	lm1906	53.15	scaffold1736.0	201	9019
lg11	lm0513	53.43	scaffold210.0	58839	419083
lg11	hk0436	53.72	scaffold210.0	142402	572170
lg11	lm0514	53.8	scaffold210.0	572084	591783
lg11	lm0646	54.02	scaffold286.0.1	9297	509297
lg11	lm1297	54.02	scaffold935.0	181	149406
lg11	lm0647	54.45	scaffold286.0.1	509340	535956
lg11	hk0396	55.28	scaffold181.0	1203	501129
lg11	lm0996	55.84	scaffold622.0	1394	334693
lg11	lm0456	56.11	scaffold181.0	989	500873
lg11	lm1009	56.15	scaffold636.0	54497	240277
lg11	lm1071	56.36	scaffold699.0	2603	223893
lg11	lm0603	56.72	scaffold259.0	682	496185
lg11	lm0604	56.91	scaffold259.0	512361	552682
lg11	lm1953	57.87	scaffold1877.0	3522	3523
lg11	hk0280	58.43	scaffold114.0.1	69063	565588
lg11	lm0399	58.68	scaffold153.0	514676	786100
lg11	hk0292	58.76	scaffold121.0.1	528956	818123
lg11	lm0338	58.78	scaffold121.0.1	740	489531
lg11	lm1293	59.01	scaffold931.0	3655	150520
lg11	lm1469	59.26	scaffold1137.0	5614	103603
lg11	lm0836	60.45	scaffold461.0.1	12033	364833
lg11	lm0891	61.27	scaffold516.0	6144	329210
lg11	lm1610	62.17	scaffold1294.0	313	70128
lg11	lm0457	63.06	scaffold181.0	500997	701290
lg11	lm0482	64.65	scaffold193.0.1	600144	614426
lg11	lm0486	75.11	scaffold195.0	554632	559109
lg12	np0346	0	scaffold130.0	7367	499292
lg12	np0516	2.51	scaffold217.0	500323	614698
lg12	np1360	2.51	scaffold1022.0	185	110163
lg12	np0840	2.88	scaffold472.0	2658	357416
lg12	lm0064	3.19	scaffold15.0.1	6252	506223
lg12	np0515	3.47	scaffold217.0	296	500280
lg12	np1434	7.63	scaffold1111.0.1	18308	23043
lg12	lm0226	9.56	scaffold70.0.1	1001181	1105125
lg12	np0836	10.42	scaffold468.0	346	361991
lg12	np0848	10.92	scaffold480.0.1	282	233347
lg12	np1686	11.38	scaffold1405.0	2412	52044
lg12	hk0713	12.11	scaffold468.0	4867	359938
lg12	lm0225	12.33	scaffold70.0.1	500769	996923
lg12	lm0855	12.47	scaffold480.0.1	4131	233236
lg12	np0535	12.87	scaffold228.0.1	524107	564918
lg12	hk0723	13.34	scaffold480.0.1	3165	233500
lg12	np1253	13.77	scaffold901.0	155765	160222
lg12	hk1064	13.96	scaffold901.0	155958	158896
lg12	np0868	14.9	scaffold500.0	643	335866
lg12	hk0742	14.97	scaffold500.0	44475	293274
lg12	np1142	15.1	scaffold783.0	1398	183475
lg12	lm0843	16.02	scaffold468.0	233	362351
lg12	lm0875	16.42	scaffold500.0	715	335867
lg12	lm1151	16.42	scaffold783.0	6507	183529
[truncated: 1,192 more rows]

## Sheet: Supplementary Table S4
Supplementary Table S4: The 148 identified QTLs of 18 fruit-related traits using F1 population from pear cultivar ‘Niitaka’ × ‘Hongxiangsu’ in the year of 2015 and 2016.
Trait	LG	Peak Position （cM）	Locus	LOD	% Expl.	Start	End
TD2015	LG2	14.58	lm1834	2.7	6.8	10.44	17.1
TD2015	LG10	22.09	hk1390	2.6	6.6	20.31	23.73
TD2015	LG11	44.75	lm1600	2.6	6.5	40.59	49.75
TD2015	LG14	52.3	hk0268	2.7	6.8	49.29	57
TD2015	LG16	16.12	lm1221	2.6	6.5	13.27	18.24
TD2016	LG1	43.12		2.6	7	41.28	44.31
TD2016	LG7	44.918	hk0331	2.6	7	44.122	52.563
TD2016	LG13	0	lm1940	3	8.2	0	2.5
TD2016	LG13	21.58	lm1107	3.3	7.6	14.91	24.46
TD2016	LG14	77.38	lm1950	2.9	7.9	76.2	78.08
VD2015	LG5	15.84	lm1148	2.7	6.7	12.27	16.84
FCTD2015	LG8	54.25	lm0356	2.8	7	50.98	55.34
FCTD2015	LG12	17.78	hk0195	2.9	7.3	3.47	23.47
FCTD2015	LG15	11.87	lm0640	2.7	6.7	2.8	17.28
FCTD2016	LG2	41.51	np0887	2.9	7.8	38.59	50.84
FCTD2016	LG3	7.72	lm1750	2.6	6.9	0	30.04
FCTD2016	LG12	20.61	lm1535	4.1	10.9	6.47	23.47
FCTD2016	LG12	29.09	lm1717	2.7	7.2	24.47	35.96
FCTD2016	LG12	37.8	hk0825	2.5	6.8	35.96	46.71
FCTD2016	LG13	25.23	np1536	2.9	7.7	22.85	32.68
FCVD2015	LG7	47.33	hk0330	3	7.4	44.918	64.134
FCVD2015	LG10	44.69	lm1273	2.6	6.6	39.79	48.2
FCVD2015	LG15	11.87	lm0640	2.6	6.6	8.96	14.5
FCVD2016	LG2	32.6	np1166	2.8	7.5	27.92	34.55
FCVD2016	LG3	13.47	np0200	2.9	7.9	4.28	15.16
Firm2015	LG3	37.95	lm1846	3.7	15.9	35.07	43.98
Firm2015	LG3	55.06	hk0179	4.1	17.5	44.78	58.18
Firm2015	LG3	71.1	lm0047	2.8	12.3	70	85.59
Firm2015	LG11	54.45	lm0647	3	13	45.88	57.72
Firm2015	LG13	44.65	lm0434	2.7	11.2	34.83	48.8
Firm2015	LG13	65.27	np1171	2.5	11.3	13	13
Firm2015	LG16	12.56	hk1320	2.6	11.4	8.76	14.21
Firm2015	LG16	26.69	np0294	2.9	12.9	20.12	36.39
Firm2016	LG2	56.07	lm1069	2.7	7.4	51.45	62.37
Firm2016	LG17	0	lm1719	4.6	12.2	0	29.82
FSI2015	LG2	43.42	np1869	2.6	6.6	36.77	46.73
FSI2015	LG4	38.4	hk0578	3.2	8.1	29.93	56.13
FSI2016	LG2	30.45	np0785	2.9	7.7	28.7	33.95
FSI2016	LG4	19.9	lm0741	3.2	8.5	17.01	24.36
FSI2016	LG5	51.81	np1043	2.6	6.9	50.44	54.21
SFW2015	LG6	10.63		2.8	7.2	6	13.35
SFW2015	LG11	44.75	lm1600	2.7	6.7	40.59	51.53
SFW2015	LG14	9.46	lm1716	3	7.5	2.86	15.94
SFW2015	LG14	52.3	hk0268	4.6	11.3	45.44	53.83
SFW2015	LG16	82.48	lm1490	2.6	6.5	79.15	90.97
SFW2016	LG8	18.4		2.5	6.8	14.4	20.36
SFW2016	LG11	64.06		2.7	7.4	60.26	75.11
SFW2016	LG13	0	lm1940	3.3	8.9	0	10.66
SFW2016	LG13	27.85	np0673	4	10.5	15.91	31.64
SCC2015	LG7	4.632		2.6	6.8	0	7.46
SCC2015	LG10	38.48	np0674	3.1	8.1	30.74	40.56
SCC2015	LG10	45.21	np0540	3.5	9	43.93	46.06
SCC2015	LG11	62.17	lm1610	3.1	8.1	57.87	65.65
SCC2015	LG12	16.02	lm0843	2.8	7.3	7.63	21.02
SCC2015	LG14	37.19		2.6	6.9	30.18	40.54
SCC2015	LG14	49.29	hk0857	4.1	10.4	46.08	66.05
SCC2015	LG14	77.38	lm1950	2.7	7.1	75.61	78.08
SCC2016	LG7	42.937	lm0386	2.7	7.5	41.072	44.122
SCC2016	LG13	19.39	hk0865	2.9	8	18.75	20.36
SCC2016	LG14	12	lm0035	2.6	7.3	7.98	13.72
SCC2016	LG14	70.18		3.3	8.9	68.09	71.2
SCC2016	LG16	16.9	lm1889	4.5	12.2	16.12	17.56
SSC2015	LG1	43.12		3	7.5	38.98	50.29
SSC2015	LG5	25.64	np1930	3	7.4	18.47	29.01
SSC2015	LG15	17.28	lm1586	2.6	6.5	14.5	18.27
SSC2015	LG15	55.35	lm0214	3.4	8.4	43.79	66.3
Fructose2015	LG8	36.91	np1922	2.6	7.6	26.92	40.9
Fructose2015	LG8	56.97		2.7	7.8	55.97	64.04
Fructose2015	LG10	0	lm1935	3.1	8.9	0	1.57
Fructose2015	LG13	41.32	hk1362	2.5	7.4	40.38	45.38
Fructose2015	LG15	38.86		3.5	10	37.49	40.54
Fructose2016	LG2	37.85	hk0034	3	8.2	34.55	47.58
Fructose2016	LG2	55.8	hk0916	2.8	7.6	55.01	58.67
Fructose2016	LG3	51.68	lm1491	3.6	9.9	50.13	56.25
Fructose2016	LG4	6.05	lm0609	3.1	8.5	1	9.12
Fructose2016	LG5	66.59	hk0125	2.8	7.8	63.8	67.59
Fructose2016	LG5	81.35	np0268	3.1	8.5	79.5	81.35
Fructose2016	LG8	3.65	lm0564	2.8	7.6	2.1	9.68
Fructose2016	LG9	48.45	np0394	3.1	8.6	44.04	51.21
Fructose2016	LG9	54.01	lm0109	2.7	7.4	51.21	55.65
Fructose2016	LG13	50.63	np1844	2.7	7.3	49.64	52.59
Fructose2016	LG13	67.38	np1161	3.9	10.6	61.86	69.01
Fructose2016	LG14	12	lm0035	2.5	7	0	15.94
Fructose2016	LG14	40.54	lm0595	2.7	7.4	37.72	43.84
Fructose2016	LG16	32.15	lm1854	2.5	7	30.66	33.6
Glucose2015	LG11	27.15		2.8	8.2	20.99	31.04
Glucose2015	LG11	63.06	lm0457	2.5	7.4	54.45	64.65
Glucose2015	LG13	57.04	lm1709	3.5	10.1	53.44	58.5
Glucose2015	LG15	38.86		3.7	10.7	29.13	49.68
Glucose2016	LG2	39.49	np0842	2.6	7	34.55	41.63
Glucose2016	LG14	12	lm0035	3.5	9.5	7.98	27.06
Glucose2016	LG14	70.18		2.7	7.3	68.09	71.2
Sorbitol2015	LG3	48.14	np0897	3.2	9.2	39.96	51.68
Sorbitol2015	LG3	60.15	np1405	2.6	7.5	52.68	66.43
Sorbitol2015	LG7	5.365	lm0275	2.7	8	0	8.229
Sorbitol2015	LG7	64.134	lm1619	3.8	10.9	57.026	65.932
Sorbitol2016	LG14	18.97	np0214	3	8.1	10.46	21.31
Sorbitol2016	LG14	30.57	np1864	3.2	8.6	21.83	35.32
Sucrose2015	LG4	39.96	lm0690	2.7	8	37.09	42.31
Sucrose2015	LG8	48.81	hk0973	3.1	9.1	47.38	50.25
Sucrose2015	LG15	72.52	np0377	2.8	8.3	71.59	75.3
Sucrose2016	LG16	5.98		3.4	9.3	3.36	8.7
Sucrose2016	LG16	29.96	lm1872	2.8	7.6	29.55	32.15
Malate2015	LG2	33.95	lm1916	2.7	7.9	31.95	35.4
Malate2015	LG5	59.85		3.5	10.1	55.06	66.59
Malate2015	LG5	70.64	lm1152	3	8.9	68.82	77.29
Malate2015	LG10	45.21	np0540	2.7	8	44.74	46.55
Malate2015	LG13	29.1	lm1671	2.7	8	23.93	32.68
Malate2015	LG15	4.94		2.6	7.8	0.8	8.96
Malate2016	LG9	19.88	np1593	4	11	14.58	22.57
Malate2016	LG9	31.94	np0166	3	8.3	23.51	38.83
Malate2016	LG14	78.08	hk0153	3.5	9.6	77.38	78.08
Malate2016	LG17	29.82	lm1198	3.2	8.9	23.46	33.46
Citrate2015	LG5	56.03	np1013	4	11.6	51.81	61.7
Citrate2015	LG6	49.51	lm0916	2.6	7.7	40.89	56.02
Citrate2015	LG8	17.4	lm0584	2.6	7.8	10.68	24.36
Citrate2015	LG8	35.99	lm1577	3.4	9.9	25.89	36.91
Citrate2015	LG8	52.1	np0465	3.5	10.3	37.44	54.84
Citrate2015	LG8	61.93	lm0357	2.6	7.7	58.23	69.85
Citrate2015	LG12	18.78		3.2	9.4	8.63	31.21
Citrate2016	LG1	42.12	lm1541	2.6	7.1	37.68	50.29
Citrate2016	LG10	5.95	np1554	2.8	7.8	3.89	8.52
Citrate2016	LG13	21.12	np0086	4.6	12.5	11.66	33.96
Oxalate2015	LG5	50.44	np1138	3.6	10.5	44.62	52.62
Oxalate2015	LG5	56.59	hk1413	2.7	7.9	56.03	61.7
Oxalate2015	LG8	2		3.5	10.3	0	7.62
Oxalate2015	LG8	13.41	lm0660	2.6	7.6	11.9	17.4
Oxalate2016	LG3	0	np1026	3.2	8.7	0	13.47
Oxalate2016	LG4	3		2.5	7.1	0	10.33
Oxalate2016	LG11	47.63	lm0782	3.1	8.7	34.92	49.75
Oxalate2016	LG14	43.84	np1199	2.9	8.1	39.9	44.8
Oxalate2016	LG16	16.9	lm1889	3.9	10.5	16.12	18.24
Quinate2015	LG1	49.29	lm0695	3.4	9.8	33.65	50.29
Quinate2015	LG2	11.18	np0538	3.3	9.5	9.09	12.99
Quinate2015	LG4	66.11	hk0359	2.7	7.8	58.81	74.09
Quinate2015	LG7	10.94	lm1632	4.4	12.7	1	11.879
Quinate2015	LG10	47.73	hk0961	2.6	7.7	46.55	49.67
Quinate2015	LG15	60.99		3.2	9.3	51.66	75.3
Quinate2015	LG17	64.67	lm1921	2.7	7.8	62.13	65.92
Quinate2016	LG10	55.67	np0386	2.5	7.1	48.2	55.96
Quinate2016	LG14	26.25	lm0621	2.9	8	21.83	29.2
Quinate2016	LG15	62.64	hk0209	2.6	7.2	59.95	66.3
Quinate2016	LG16	88.67		2.5	7	79.15	90.97
Shikimate2015	LG5	40.9		2.6	7.7	39.9	42.79
Shikimate2015	LG7	48.006	lm1622	2.9	8.4	43.937	54.818
Shikimate2015	LG10	54.06		3.1	9	51.92	55.34
Shikimate2015	LG15	5.57	lm1370	2.6	7.7	0	10.21
Shikimate2015	LG15	68.07	np1904	3.2	9.3	66.3	70.03

## Sheet: Supplementary Table S5
Supplementary Table S5: The 399 selected candidate genes of 18 pear fruit-related traits in the QTL regions and the genes annotation.
Traits	Genes	Years	LGs	Markers	Annotations
Citrate	Pbr008332.1	2015	LG12	hk0061	GO: NA	IPR: IPR000782; FAS1 domain	KEGG best hit desc: NA	sp|Q8LEJ6; Q9LYW8|RecName: Full=Fasciclin-like arabinogalactan protein 11;Flags: Precursor; OS=Arabidopsis thaliana (Mouse-ear cress). GN=Name=FLA11; OrderedLocusNames=At5g03170; ORFNames=F15A17_200, MOK16.8; PE=2: Evidence at transcript level;	TrEMBL best hit: Q6J193
Citrate	Pbr035919.1	2015	LG12	hk0195	GO: GO:0008152; metabolic process; Biological Process. GO:0016758; transferase activity, transferring hexosyl groups; Molecular Function	IPR: IPR002213; UDP-glucuronosyl/UDP-glucosyltransferase	KEGG best hit desc: UGT84B2; UDP-glucoronosyl/UDP-glucosyltransferase; K13692 UDP-glucose:(indol-3-yl)acetate beta-D-glucosyltransferase [EC:2.4.1.121]	sp|Q9SGA8|RecName: Full=UDP-glycosyltransferase 83A1; OS=Arabidopsis thaliana (Mouse-ear cress). GN=Name=UGT83A1; OrderedLocusNames=At3g02100; ORFNames=F1C9.11; PE=2: Evidence at transcript level;	TrEMBL best hit: B9IJE5
Citrate	Pbr016354.1	2015	LG5	lm0570	GO: GO:0004499; flavin-containing monooxygenase activity; Molecular Function. GO:0050660; flavin adenine dinucleotide binding; Molecular Function. GO:0050661; NADP or NADPH binding; Molecular Function. GO:0055114; oxidation-reduction process; Biological Process	IPR: IPR000960; Flavin-containing monooxygenase FMO. IPR020946; Flavin-containing monooxygenase-like	KEGG best hit desc: similar to flavin containing monooxygenase 5; K00485 dimethylaniline monooxygenase (N-oxide forming) [EC:1.14.13.8]	sp|Q9LMA1|RecName: Full=Probable flavin-containing monooxygenase 1; OS=Arabidopsis thaliana (Mouse-ear cress). GN=Name=FMO1; OrderedLocusNames=At1g19250; ORFNames=T29M8.12; PE=2: Evidence at transcript level;	TrEMBL best hit: D7U4Y0
Citrate	Pbr027307.1	2015	LG5	lm0157	GO: NA	IPR: IPR018247; EF-Hand 1, calcium-binding site. IPR018249; EF-HAND 2	KEGG best hit desc: centrin 2-like; K10840 centrin-2	sp|Q9LSQ6; Q8LG35|RecName: Full=Calcium-binding protein PBP1;AltName: Full=KIC-related protein 2;AltName: Full=PINOID-binding protein 1; OS=Arabidopsis thaliana (Mouse-ear cress). GN=Name=PBP1; Synonyms=KRP2; OrderedLocusNames=At5g54490;ORFNames=F24B18.11; PE=1: Evidence at protein level;	TrEMBL best hit: A5BEA0
Citrate	Pbr031618.1	2015	LG5	lm0937	GO: NA	IPR: IPR001938; Thaumatin, pathogenesis-related. IPR017949; Thaumatin, conserved site	KEGG best hit desc: folic acid synthesis protein; K13939 dihydroneopterin aldolase / 2-amino-4-hydroxy-6-hydroxymethyldihydropteridine diphosphokinase / dihydropteroate synthase [EC:4.1.2.25 2.7.6.3 2.5.1.15]	sp|P28493|RecName: Full=Pathogenesis-related protein 5;Flags: Precursor; OS=Arabidopsis thaliana (Mouse-ear cress). GN=OrderedLocusNames=At1g75040; ORFNames=F9E10.11; PE=1: Evidence at protein level;	TrEMBL best hit: D7U575
Citrate	Pbr031621.1	2015	LG5	lm0937	GO: NA	IPR: IPR013057; Amino acid transporter, transmembrane	KEGG best hit desc: PtrAUX6; auxin influx carrier component; K13946 auxin influx carrier (AUX1 LAX family)	sp|Q9S836|RecName: Full=Auxin transporter-like protein 2;AltName: Full=AUX1-like protein 2; OS=Arabidopsis thaliana (Mouse-ear cress). GN=Name=LAX2; OrderedLocusNames=At2g21050; ORFNames=F26H11.19; PE=2: Evidence at transcript level;	TrEMBL best hit: A9PAI6
Citrate	Pbr033184.1	2015	LG5	np0967	GO: NA	IPR: NA	KEGG best hit desc: NA	sp: NA	TrEMBL best hit: NA
Citrate	Pbr031012.1	2015	LG6	lm0916	GO: GO:0005515; protein binding; Molecular Function	IPR: IPR000008; C2 calcium-dependent membrane targeting. IPR008973; C2 calcium/lipid-binding domain, CaLB. IPR013583; Phosphoribosyltransferase C-terminal. IPR018029; C2 membrane targeting protein	KEGG best hit desc: similar to phosphatidylserine decarboxylase Psd2; K01613 phosphatidylserine decarboxylase [EC:4.1.1.65]	sp|Q6DN14; Q6DN13; Q8N2W1; Q8NBA2; Q96LX0; Q9H6E8|RecName: Full=Multiple C2 and transmembrane domain-containing protein 1; OS=Homo sapiens (Human). GN=Name=MCTP1; PE=2: Evidence at transcript level;	TrEMBL best hit: F6HUD2
Citrate	Pbr000955.1	2015	LG8	np1345	GO: GO:0005622; intracellular; Cellular Component. GO:0008270; zinc ion binding; Molecular Function	IPR: IPR001876; Zinc finger, RanBP2-type	KEGG best hit desc: similar to CG11856-PA; K12172 E3 SUMO-protein ligase RanBP2	sp|O13801|RecName: Full=Uncharacterized RNA-binding protein C17H9.04c; OS=Schizosaccharomyces pombe (strain 972 / ATCC 24843) (Fission yeast). GN=ORFNames=SPAC17H9.04c; PE=1: Evidence at protein level;	TrEMBL best hit: B9IKV1
Citrate	Pbr006137.1	2015	LG8	hk0307	GO: GO:0005515; protein binding; Molecular Function	IPR: IPR000007; Tubby, C-terminal. IPR001810; F-box domain, cyclin-like. IPR018066; Tubby, C-terminal, conserved site. IPR022364; F-box domain, Skp2-like	KEGG best hit desc: TEAD3; TEA domain family member 3; K09448 TEA domain family member 1/3/4	sp|Q6Z2G9; B7EA45|RecName: Full=Tubby-like F-box protein 5;AltName: Full=Tubby-like F-box protein 8; OS=Oryza sativa subsp. japonica (Rice). GN=Name=TULP5; Synonyms=TULP8;OrderedLocusNames=Os02g0705300, LOC_Os02g47640;ORFNames=OsJ_007813, P0680A05.6-1; PE=2: Evidence at transcript level;	TrEMBL best hit: F6H054
Citrate	Pbr006138.1	2015	LG8	hk0307	GO: NA	IPR: NA	KEGG best hit desc: NA	sp: NA	TrEMBL best hit: B9R7W2
Citrate	Pbr006139.1	2015	LG8	hk0307	GO: GO:0005515; protein binding; Molecular Function	IPR: IPR000644; Cystathionine beta-synthase, core	KEGG best hit desc: NA	sp|Q9LEV3|RecName: Full=CBS domain-containing protein CBSX3, mitochondrial;Flags: Precursor; OS=Arabidopsis thaliana (Mouse-ear cress). GN=Name=CBSX3; OrderedLocusNames=At5g10860; ORFNames=T30N20.130; PE=1: Evidence at protein level;	TrEMBL best hit: B9R7W1
Citrate	Pbr006142.1	2015	LG8	hk0307	GO: GO:0003700; sequence-specific DNA binding transcription factor activity; Molecular Function. GO:0005515; protein binding; Molecular Function. GO:0006355; regulation of transcription, DNA-dependent; Biological Process. GO:0043565; sequence-specific DNA binding; Molecular Function	IPR: IPR001356; Homeobox. IPR006456; ZF-HD homeobox protein, Cys/His-rich dimerisation domain. IPR009057; Homeodomain-like	KEGG best hit desc: NA	sp|Q9SB61|RecName: Full=Zinc-finger homeodomain protein 2;AltName: Full=Homeobox protein 22;AltName: Full=Protein MATERNAL EFFECT EMBRYO ARREST 68; OS=Arabidopsis thaliana (Mouse-ear cress). GN=Name=ZHD1; Synonyms=HB22, MEE68; OrderedLocusNames=At4g24660;ORFNames=F22K18.140; PE=1: Evidence at protein level;	TrEMBL best hit: B9GRN0
Citrate	Pbr006149.1	2015	LG8	hk0307	GO: NA	IPR: IPR008380; HAD-superfamily hydrolase, subfamily IG, 5'-nucleotidase. IPR023214; HAD-like domain	KEGG best hit desc: hypothetical protein ; K01081 5'-nucleotidase [EC:3.1.3.5]	sp|Q5RA22|RecName: Full=Cytosolic purine 5'-nucleotidase;AltName: Full=Cytosolic 5'-nucleotidase II; OS=Pongo abelii (Sumatran orangutan) (Pongo pygmaeus abelii). GN=Name=NT5C2; PE=2: Evidence at transcript level;	TrEMBL best hit: F6H046
Citrate	Pbr006155.1	2015	LG8	hk0307	GO: NA	IPR: NA	KEGG best hit desc: NA	sp: NA	TrEMBL best hit: B9R7T8
Citrate	Pbr006204.1	2015	LG8	lm0357	GO: GO:0004497; monooxygenase activity; Molecular Function. GO:0005506; iron ion binding; Molecular Function. GO:0009055; electron carrier activity; Molecular Function. GO:0020037; heme binding; Molecular Function	IPR: IPR001128; Cytochrome P450	KEGG best hit desc: CYP74A1; cytochrome P450 allene oxide synthase (EC:4.2.1.92); K01723 hydroperoxide dehydratase [EC:4.2.1.92]	sp|P48417|RecName: Full=Allene oxide synthase, chloroplastic;AltName: Full=Cytochrome P450 74A;AltName: Full=Hydroperoxide dehydrase;Flags: Precursor; OS=Linum usitatissimum (Flax) (Linum humile). GN=Name=CYP74A; Synonyms=CYP74; PE=1: Evidence at protein level;	TrEMBL best hit: B9GP05
Citrate	Pbr006205.1	2015	LG8	lm0357	GO: GO:0004497; monooxygenase activity; Molecular Function. GO:0005506; iron ion binding; Molecular Function. GO:0009055; electron carrier activity; Molecular Function. GO:0020037; heme binding; Molecular Function	IPR: IPR001128; Cytochrome P450. IPR002403; Cytochrome P450, E-class, group IV	KEGG best hit desc: hypothetical protein LOC100267750; K01723 hydroperoxide dehydratase [EC:4.2.1.92]	sp|Q96242; P93720; Q9ZR51|RecName: Full=Allene oxide synthase, chloroplastic;AltName: Full=Cytochrome P450 74A;AltName: Full=Hydroperoxide dehydrase;Flags: Precursor; OS=Arabidopsis thaliana (Mouse-ear cress). GN=Name=CYP74A; Synonyms=AOS; OrderedLocusNames=At5g42650;ORFNames=MJB21.2; PE=1: Evidence at protein level;	TrEMBL best hit: A0MAV5
Citrate	Pbr006221.1	2015	LG8	lm0357	GO: GO:0004497; monooxygenase activity; Molecular Function. GO:0005506; iron ion binding; Molecular Function. GO:0009055; electron carrier activity; Molecular Function. GO:0020037; heme binding; Molecular Function. GO:0055114; oxidation-reduction process; Biological Process	IPR: IPR001128; Cytochrome P450. IPR002401; Cytochrome P450, E-class, group I. IPR017972; Cytochrome P450, conserved site	KEGG best hit desc: hypothetical protein LOC100255742; K04122 ent-kaurene oxidase [EC:1.14.13.78]	sp|Q93ZB2; O81188; Q9S7C8|RecName: Full=Ent-kaurene oxidase, chloroplastic;AltName: Full=Cytochrome P450 701A3; OS=Arabidopsis thaliana (Mouse-ear cress). GN=Name=KO; Synonyms=CYP701A3, GA3, KO1; OrderedLocusNames=At5g25900;ORFNames=T1N24.23; PE=1: Evidence at protein level;	TrEMBL best hit: Q6Q2K3
Citrate	Pbr006224.2	2015	LG8	lm0357	GO: NA	IPR: IPR013057; Amino acid transporter, transmembrane	KEGG best hit desc: NA	sp|Q9SX98; Q9SXF7|RecName: Full=Lysine histidine transporter-like 8;AltName: Full=Amino acid transporter-like protein 1; OS=Arabidopsis thaliana (Mouse-ear cress). GN=Name=AATL1; OrderedLocusNames=At1g47670; ORFNames=F16N3.4; PE=1: Evidence at protein level;	TrEMBL best hit: B9R7J3
Citrate	Pbr012343.1	2015	LG8	np0465	GO: NA	IPR: NA	KEGG best hit desc: NA	sp: NA	TrEMBL best hit: C6T4H6
Citrate	Pbr018001.1	2015	LG8	np0609	GO: NA	IPR: IPR009880; Glyoxal oxidase, N-terminal. IPR011043; Galactose oxidase/kelch, beta-propeller	KEGG best hit desc: hypothetical protein; K00799 glutathione S-transferase [EC:2.5.1.18]	sp: NA	TrEMBL best hit: B9R845
Citrate	Pbr018002.1	2015	LG8	np0609	GO: NA	IPR: IPR011043; Galactose oxidase/kelch, beta-propeller. IPR014756; Immunoglobulin E-set. IPR015202; Domain of unknown function DUF1929	KEGG best hit desc: hypothetical protein; K00799 glutathione S-transferase [EC:2.5.1.18]	sp|I1S2N3; O43098; Q01745; Q4HVH6; V6RUL9|RecName: Full=Galactose oxidase;Flags: Precursor; OS=Gibberella zeae (strain PH-1 / ATCC MYA-4620 / FGSC 9075 / NRRL 31084)(Wheat head blight fungus) (Fusarium graminearum). GN=Name=GAOA; ORFNames=FGSG_11032; PE=3: Inferred from homology;	TrEMBL best hit: B9R845
Citrate	Pbr020584.3	2015	LG8	lm0675	GO: NA	IPR: NA	KEGG best hit desc: NA	sp: NA	TrEMBL best hit: F6H326
Citrate	Pbr020594.1	2015	LG8	lm0675	GO: NA	IPR: NA	KEGG best hit desc: NA	sp: NA	TrEMBL best hit: B9HA52
Citrate	Pbr042535.1	2015	LG8	np0288	GO: GO:0003777; microtubule motor activity; Molecular Function. GO:0005524; ATP binding; Molecular Function. GO:0007018; microtubule-based movement; Biological Process	IPR: IPR001752; Kinesin, motor domain	KEGG best hit desc: hypothetical protein LOC100249019; K10406 kinesin family member C2/C3	sp|Q949P3; Q7XJS9; Q8LCJ8|RecName: Full=Uncharacterized protein At2g17340; OS=Arabidopsis thaliana (Mouse-ear cress). GN=OrderedLocusNames=At2g17340; ORFNames=F5J6.10; PE=1: Evidence at protein level;	TrEMBL best hit: D7U4Q7
Citrate	Pbr009564.1	2016	LG1	hk0067	GO: GO:0005737; cytoplasm; Cellular Component. GO:0033925; mannosyl-glycoprotein endo-beta-N-acetylglucosaminidase activity; Molecular Function	IPR: IPR005201; Glycoside hydrolase, family 85	KEGG best hit desc: hypothetical protein LOC100265715; K01227 mannosyl-glycoprotein endo-beta-N-acetylglucosaminidase [EC:3.2.1.96]	sp|Q8BX80; Q3TK58; Q8BJF1|RecName: Full=Cytosolic endo-beta-N-acetylglucosaminidase; OS=Mus musculus (Mouse). GN=Name=Engase; PE=2: Evidence at transcript level;	TrEMBL best hit: F6HCA6
Citrate	Pbr009568.1	2016	LG1	hk0067	GO: NA	IPR: IPR004253; Domain of unknown function DUF231, plant	KEGG best hit desc: NA	sp: NA	TrEMBL best hit: B9S472
Citrate	Pbr011974.1	2016	LG13	np0461	GO: GO:0004568; chitinase activity; Molecular Function. GO:0006032; chitin catabolic process; Biological Process. GO:0016998; cell wall macromolecule catabolic process; Biological Process	IPR: IPR000726; Glycoside hydrolase, family 19, catalytic. IPR023346; Lysozyme-like domain	KEGG best hit desc: ATHCHIB (ARABIDOPSIS THALIANA BASIC CHITINASE); chitinase; K01183 chitinase [EC:3.2.1.14]	sp|Q9LSP9; F4J3Y0|RecName: Full=Chitinase-like protein 2;Flags: Precursor; OS=Arabidopsis thaliana (Mouse-ear cress). GN=Name=CTL2; OrderedLocusNames=At3g16920; ORFNames=K14A17.4; PE=2: Evidence at transcript level;	TrEMBL best hit: B9VQ32
Citrate	Pbr011991.1	2016	LG13	np0460	GO: NA	IPR: NA	KEGG best hit desc: NA	sp: NA	TrEMBL best hit: B9RNJ0
Citrate	Pbr012018.1	2016	LG13	np0460	GO: GO:0006457; protein folding; Biological Process. GO:0031072; heat shock protein binding; Molecular Function. GO:0051082; unfolded protein binding; Molecular Function	IPR: IPR001623; Heat shock protein DnaJ, N-terminal. IPR003095; Heat shock protein DnaJ. IPR018253; Heat shock protein DnaJ, conserved site	KEGG best hit desc: Co-chaperone for Hsp40p, anchored in the ER membrane; K09518 DnaJ homolog subfamily B member 12	sp|Q9FH28; Q67XE5|RecName: Full=Chaperone protein dnaJ 49; OS=Arabidopsis thaliana (Mouse-ear cress). GN=Name=ATJ49; Synonyms=C49; OrderedLocusNames=At5g49060;ORFNames=K19E20.16, K20J1_3; PE=2: Evidence at transcript level;	TrEMBL best hit: B9RTB0
Citrate	Pbr014750.1	2016	LG13	lm0087	GO: NA	IPR: IPR008390; AWPM-19-like	KEGG best hit desc: NA	sp: NA	TrEMBL best hit: Q8LG79
Citrate	Pbr014800.1	2016	LG13	np0087	GO: NA	IPR: NA	KEGG best hit desc: NA	sp: NA	TrEMBL best hit: B9HM75
Citrate	Pbr014813.1	2016	LG13	np0087	GO: NA	IPR: IPR008030; NmrA-like	KEGG best hit desc: NA	sp|P48279|RecName: Full=Uncharacterized protein ycf39; OS=Cyanophora paradoxa. GN=Name=ycf39; PE=3: Inferred from homology;	TrEMBL best hit: B9HMP3
Citrate	Pbr014830.1	2016	LG13	np0087	GO: GO:0003723; RNA binding; Molecular Function. GO:0003968; RNA-directed RNA polymerase activity; Molecular Function. GO:0004672; protein kinase activity; Molecular Function. GO:0004674; protein serine/threonine kinase activity; Molecular Function. GO:0005524; ATP binding; Molecular Function. GO:0006350; transcription; Biological Process. GO:0006468; protein phosphorylation; Biological Process	IPR: IPR000719; Protein kinase, catalytic domain. IPR001245; Serine-threonine/tyrosine-protein kinase. IPR001591; RNA polymerase, PB2 subunit, orthomyxoviridae. IPR002290; Serine/threonine-protein kinase domain. IPR011009; Protein kinase-like domain. IPR017441; Protein kinase, ATP binding site. IPR020635; Tyrosine-protein kinase, catalytic domain	KEGG best hit desc: ACR4; ACR4 (ARABIDOPSIS CRINKLY4); kinase/ transmembrane receptor protein kinase; K00924 [EC:2.7.1.-]	sp|Q9SX31|RecName: Full=Proline-rich receptor-like protein kinase PERK9;AltName: Full=Proline-rich extensin-like receptor kinase 9; OS=Arabidopsis thaliana (Mouse-ear cress). GN=Name=PERK9; OrderedLocusNames=At1g68690; ORFNames=F24J5.8; PE=2: Evidence at transcript level;	TrEMBL best hit: B9RT19
Citrate	Pbr014894.1	2016	LG13	np0088	GO: NA	IPR: NA	KEGG best hit desc: NA	sp: NA	TrEMBL best hit: B9RT86
Citrate	Pbr020690.1	2016	LG13	np0672	GO: GO:0003777; microtubule motor activity; Molecular Function. GO:0005524; ATP binding; Molecular Function. GO:0007018; microtubule-based movement; Biological Process	IPR: IPR001752; Kinesin, motor domain	KEGG best hit desc: YALI0F14179p; K10398 kinesin family member 11	sp|P52732; A0AV49; B2RMV3; Q15716; Q5VWX0|RecName: Full=Kinesin-like protein KIF11;AltName: Full=Kinesin-like protein 1;AltName: Full=Kinesin-like spindle protein HKSP;AltName: Full=Kinesin-related motor protein Eg5;AltName: Full=Thyroid receptor-interacting protein 5; OS=Homo sapiens (Human). GN=Name=KIF11; Synonyms=EG5, KNSL1, TRIP5; PE=1: Evidence at protein level;	TrEMBL best hit: F6H8R7
Citrate	Pbr020698.2	2016	LG13	np0672	GO: GO:0003777; microtubule motor activity; Molecular Function. GO:0005524; ATP binding; Molecular Function. GO:0007018; microtubule-based movement; Biological Process	IPR: IPR001752; Kinesin, motor domain	KEGG best hit desc: kinesin; K10398 kinesin family member 11	sp|P52732; A0AV49; B2RMV3; Q15716; Q5VWX0|RecName: Full=Kinesin-like protein KIF11;AltName: Full=Kinesin-like protein 1;AltName: Full=Kinesin-like spindle protein HKSP;AltName: Full=Kinesin-related motor protein Eg5;AltName: Full=Thyroid receptor-interacting protein 5; OS=Homo sapiens (Human). GN=Name=KIF11; Synonyms=EG5, KNSL1, TRIP5; PE=1: Evidence at protein level;	TrEMBL best hit: F6H8R7
Citrate	Pbr025790.1	2016	LG13	lm0786	GO: NA	IPR: IPR005172; Tesmin/TSO1-like, CXC	KEGG best hit desc: NA	sp|A1Z9E2; Q5BIF2|RecName: Full=Protein lin-54 homolog;AltName: Full=Myb complex protein of 120 kDa; OS=Drosophila melanogaster (Fruit fly). GN=Name=mip120; ORFNames=CG6061; PE=1: Evidence at protein level;	TrEMBL best hit: F6HDS9
Citrate	Pbr025803.1	2016	LG13	lm0786	GO: NA	IPR: NA	KEGG best hit desc: NA	sp: NA	TrEMBL best hit: NA
Citrate	Pbr025812.1	2016	LG13	lm0786	GO: NA	IPR: IPR008030; NmrA-like	KEGG best hit desc: PRR2; PRR2 (PINORESINOL REDUCTASE 2); pinoresinol reductase; K00224 [EC:1.3.1.-]	sp|P52581|RecName: Full=Isoflavone reductase homolog; OS=Lupinus albus (White lupin) (Lupinus termis). GN= PE=2: Evidence at transcript level;	TrEMBL best hit: Q05JX8
Citrate	Pbr025819.1	2016	LG13	lm0786	GO: NA	IPR: IPR012876; Protein of unknown function DUF1677, plant	KEGG best hit desc: NA	sp: NA	TrEMBL best hit: D7T702
Citrate	Pbr036785.1	2016	LG13	lm1107	GO: NA	IPR: NA	KEGG best hit desc: NA	sp|Q2V3I3|RecName: Full=EPIDERMAL PATTERNING FACTOR-like protein 4 {ECO:0000303|PubMed:19435754};Contains: RecName: Full=CHALLAH-LIKE2 {ECO:0000303|PubMed:21862708};Flags: Precursor; OS=Arabidopsis thaliana (Mouse-ear cress). GN=Name=EPFL4 {ECO:0000303|PubMed:19435754};Synonyms=CLL2 {ECO:0000303|PubMed:21862708};OrderedLocusNames=At4g14723 {ECO:0000312|TAIR:AT4G14723};ORFNames=FCAALL; PE=1: Evide…	TrEMBL best hit: B9RTK3
FCTD	Pbr006264.1	2015	LG12	hk1331	GO: GO:0003677; DNA binding; Molecular Function. GO:0005515; protein binding; Molecular Function	IPR: IPR001005; SANT domain, DNA binding. IPR009057; Homeodomain-like. IPR014778; Myb, DNA-binding. IPR015495; Myb transcription factor. IPR017930; Transcription regulator HTH, Myb-type, DNA-binding	KEGG best hit desc: hypothetical protein LOC100256181; K09422 myb proto-oncogene protein, plant	sp|Q9S7G7; O65528; Q9LDX5|RecName: Full=Myb-related protein 3R-1;AltName: Full=Plant c-MYB-like protein 1; OS=Arabidopsis thaliana (Mouse-ear cress). GN=Name=MYB3R-1; OrderedLocusNames=At4g32730; ORFNames=F4D11.70; PE=2: Evidence at transcript level;	TrEMBL best hit: Q2LMF2
FCTD	Pbr017669.1	2015	LG12	np0597	GO: GO:0005515; protein binding; Molecular Function. GO:0008270; zinc ion binding; Molecular Function	IPR: IPR001965; Zinc finger, PHD-type. IPR011011; Zinc finger, FYVE/PHD-type. IPR016181; Acyl-CoA N-acyltransferase. IPR019786; Zinc finger, PHD-type, conserved site. IPR019787; Zinc finger, PHD-finger	KEGG best hit desc: chromodomain-helicase-DNA-binding protein 4-like; K11643 chromodomain-helicase-DNA-binding protein 4 [EC:3.6.4.12]	sp|Q6PDQ2|RecName: Full=Chromodomain-helicase-DNA-binding protein 4; OS=Mus musculus (Mouse). GN=Name=Chd4; PE=1: Evidence at protein level;	TrEMBL best hit: B9SZB8
FCTD	Pbr017670.1	2015	LG12	np0597	GO: NA	IPR: NA	KEGG best hit desc: NA	sp: NA	TrEMBL best hit: NA
FCTD	Pbr017678.1	2015	LG12	np0597	GO: GO:0006812; cation transport; Biological Process. GO:0015299; solute:hydrogen antiporter activity; Molecular Function. GO:0016021; integral to membrane; Cellular Component. GO:0055085; transmembrane transport; Biological Process	IPR: IPR006153; Cation/H+ exchanger	KEGG best hit desc: NA	sp|Q9M353; Q58P63|RecName: Full=Cation/H(+) antiporter 20;AltName: Full=Protein CATION/H+ EXCHANGER 20; OS=Arabidopsis thaliana (Mouse-ear cress). GN=Name=CHX20; OrderedLocusNames=At3g53720; ORFNames=F5K20_20; PE=2: Evidence at transcript level;	TrEMBL best hit: F6HLG7
FCTD	Pbr035874.1	2015	LG12	np0223	GO: GO:0008152; metabolic process; Biological Process. GO:0016491; oxidoreductase activity; Molecular Function. GO:0055114; oxidation-reduction process; Biological Process	IPR: IPR002198; Short-chain dehydrogenase/reductase SDR. IPR002347; Glucose/ribitol dehydrogenase. IPR020904; Short-chain dehydrogenase/reductase, conserved site	KEGG best hit desc: hypothetical protein LOC100258048; K08081 tropine dehydrogenase [EC:1.1.1.206]	sp|P50165|RecName: Full=Tropinone reductase homolog;AltName: Full=P29X; OS=Datura stramonium (Jimsonweed) (Common thornapple). GN= PE=2: Evidence at transcript level;	TrEMBL best hit: B9T429
FCTD	Pbr035929.1	2015	LG12	np0222	GO: GO:0005507; copper ion binding; Molecular Function. GO:0016491; oxidoreductase activity; Molecular Function. GO:0055114; oxidation-reduction process; Biological Process	IPR: IPR001117; Multicopper oxidase, type 1. IPR002355; Multicopper oxidase, copper-binding site. IPR008972; Cupredoxin. IPR011706; Multicopper oxidase, type 2. IPR011707; Multicopper oxidase, type 3	KEGG best hit desc: l-ascorbate oxidase, putative (EC:1.10.3.3); K00423 L-ascorbate oxidase [EC:1.10.3.3]	sp|Q9SR40|RecName: Full=Laccase-7;AltName: Full=Benzenediol:oxygen oxidoreductase 7;AltName: Full=Diphenol oxidase 7;AltName: Full=Urishiol oxidase 7;Flags: Precursor; OS=Arabidopsis thaliana (Mouse-ear cress). GN=Name=LAC7; OrderedLocusNames=At3g09220; ORFNames=F3L24.9; PE=2: Evidence at transcript level;	TrEMBL best hit: B9HC76
FCTD	Pbr000855.1	2015	LG15	lm0298	GO: GO:0003700; sequence-specific DNA binding transcription factor activity; Molecular Function. GO:0005634; nucleus; Cellular Component. GO:0006355; regulation of transcription, DNA-dependent; Biological Process. GO:0043565; sequence-specific DNA binding; Molecular Function	IPR: IPR002100; Transcription factor, MADS-box. IPR002885; Pentatricopeptide repeat	KEGG best hit desc: Cell division protein ftsH, putative (EC:3.6.4.3); K03798 cell division protease FtsH [EC:3.4.24.-]	sp|Q9LRV9|RecName: Full=Pentatricopeptide repeat-containing protein At3g13880; OS=Arabidopsis thaliana (Mouse-ear cress). GN=Name=PCMP-E89; OrderedLocusNames=At3g13880; ORFNames=MCP4.10; PE=2: Evidence at transcript level;	TrEMBL best hit: B9S753
FCTD	Pbr000890.1	2015	LG15	lm0298	GO: GO:0003735; structural constituent of ribosome; Molecular Function. GO:0005622; intracellular; Cellular Component. GO:0005840; ribosome; Cellular Component. GO:0006412; translation; Biological Process	IPR: IPR000754; Ribosomal protein S9. IPR020568; Ribosomal protein S5 domain 2-type fold. IPR020574; Ribosomal protein S9, conserved site	KEGG best hit desc: ribosomal protein S9, putative; K02996 small subunit ribosomal protein S9	sp|A9IVX6|RecName: Full=30S ribosomal protein S9 {ECO:0000255|HAMAP-Rule:MF_00532}; OS=Bartonella tribocorum (strain CIP 105476 / IBS 506). GN=Name=rpsI {ECO:0000255|HAMAP-Rule:MF_00532};OrderedLocusNames=BT_1476; PE=3: Inferred from homology;	TrEMBL best hit: B9RIU9
FCTD	Pbr018769.1	2015	LG15	lm0640	GO: NA	IPR: NA	KEGG best hit desc: NA	sp: NA	TrEMBL best hit: NA
FCTD	Pbr006113.1	2015	LG8	lm0356	GO: GO:0004497; monooxygenase activity; Molecular Function. GO:0005506; iron ion binding; Molecular Function. GO:0009055; electron carrier activity; Molecular Function. GO:0020037; heme binding; Molecular Function. GO:0055114; oxidation-reduction process; Biological Process	IPR: IPR001128; Cytochrome P450. IPR002401; Cytochrome P450, E-class, group I. IPR017972; Cytochrome P450, conserved site	KEGG best hit desc: cytochrome P450, putative (EC:1.14.13.79); K09843 (+)-abscisic acid 8'-hydroxylase [EC:1.14.13.93]	sp|Q9LJK2; Q8LF37|RecName: Full=Abscisic acid 8'-hydroxylase 4;AltName: Full=Cytochrome P450 707A4; OS=Arabidopsis thaliana (Mouse-ear cress). GN=Name=CYP707A4; OrderedLocusNames=At3g19270; ORFNames=MVI11.19; PE=2: Evidence at transcript level;	TrEMBL best hit: E0CQG3
FCTD	Pbr015357.1	2016	LG12	np0535	GO: GO:0003840; gamma-glutamyltransferase activity; Molecular Function	IPR: IPR000101; Gamma-glutamyltranspeptidase	KEGG best hit desc: hypothetical protein; K00681 gamma-glutamyltranspeptidase [EC:2.3.2.2]	sp|Q9US04|RecName: Full=Gamma-glutamyltranspeptidase 1;AltName: Full=Gamma-glutamyltransferase 1;AltName: Full=Glutathione hydrolase 1;Contains: RecName: Full=Gamma-glutamyltranspeptidase 1 heavy chain;Contains: RecName: Full=Gamma-glutamyltranspeptidase 1 light chain;Flags: Precursor; OS=Schizosaccharomyces pombe (strain 972 / ATCC 24843) (Fission yeast). GN=Name=ggt1; ORFNames=SPAC664.09; PE=2:…	TrEMBL best hit: B9H594
FCTD	Pbr028245.1	2016	LG12	np0836	GO: GO:0005515; protein binding; Molecular Function	IPR: IPR001611; Leucine-rich repeat. IPR003591; Leucine-rich repeat, typical subtype. IPR013210; Leucine-rich repeat-containing N-terminal, type 2	KEGG best hit desc: hypothetical protein; K13420 LRR receptor-like serine/threonine-protein kinase FLS2 [EC:2.7.11.1]	sp|Q9C9H7|RecName: Full=Receptor-like protein 12;Flags: Precursor; OS=Arabidopsis thaliana (Mouse-ear cress). GN=Name=RLP12; OrderedLocusNames=At1g71400; ORFNames=F26A9.22, F3I17.30; PE=2: Evidence at transcript level;	TrEMBL best hit: F6GXV5
FCTD	Pbr028866.1	2016	LG12	np0848	GO: NA	IPR: NA	KEGG best hit desc: gpm638, OBF3.1; LOC542756; K14431 transcription factor TGA	sp|Q93ZE2; Q9SH09|RecName: Full=Transcription factor TGA7;AltName: Full=bZIP transcription factor 50; OS=Arabidopsis thaliana (Mouse-ear cress). GN=Name=TGA7; Synonyms=BZIP50; OrderedLocusNames=At1g77920;ORFNames=F28K19.13; PE=1: Evidence at protein level;	TrEMBL best hit: B9T1J3
FCTD	Pbr035873.1	2016	LG12	lm0226	GO: GO:0008152; metabolic process; Biological Process. GO:0016491; oxidoreductase activity; Molecular Function. GO:0055114; oxidation-reduction process; Biological Process	IPR: IPR002198; Short-chain dehydrogenase/reductase SDR. IPR002347; Glucose/ribitol dehydrogenase. IPR020904; Short-chain dehydrogenase/reductase, conserved site	KEGG best hit desc: hypothetical protein LOC100258048; K08081 tropine dehydrogenase [EC:1.1.1.206]	sp|P50165|RecName: Full=Tropinone reductase homolog;AltName: Full=P29X; OS=Datura stramonium (Jimsonweed) (Common thornapple). GN= PE=2: Evidence at transcript level;	TrEMBL best hit: D7THJ3
FCTD	Pbr014708.1	2016	LG13	hk0449	GO: GO:0003824; catalytic activity; Molecular Function. GO:0006633; fatty acid biosynthetic process; Biological Process. GO:0008152; metabolic process; Biological Process. GO:0008610; lipid biosynthetic process; Biological Process. GO:0016020; membrane; Cellular Component. GO:0016747; transferase activity, transferring acyl groups other than amino-acyl groups; Molecular Function	IPR: IPR013601; FAE1/Type III polyketide synthase-like protein. IPR013747; 3-Oxoacyl-[acyl-carrier-protein (ACP)] synthase III C-terminal. IPR016039; Thiolase-like	KEGG best hit desc: KAS3; 3-oxoacyl-synthase (EC:2.3.1.41); K00648 3-oxoacyl-[acyl-carrier-protein] synthase III [EC:2.3.1.180]	sp|Q5XEP9; O64485; Q56WE1; Q8VXW2|RecName: Full=3-ketoacyl-CoA synthase 17;AltName: Full=Very long-chain fatty acid condensing enzyme 17; OS=Arabidopsis thaliana (Mouse-ear cress). GN=Name=KCS17; OrderedLocusNames=At1g04220; ORFNames=F20D22.1; PE=2: Evidence at transcript level;	TrEMBL best hit: B9HKC7
FCTD	Pbr014711.1	2016	LG13	hk0449	GO: GO:0004672; protein kinase activity; Molecular Function. GO:0004674; protein serine/threonine kinase activity; Molecular Function. GO:0005524; ATP binding; Molecular Function. GO:0006468; protein phosphorylation; Biological Process. GO:0007165; signal transduction; Biological Process	IPR: IPR000719; Protein kinase, catalytic domain. IPR002290; Serine/threonine-protein kinase domain. IPR004041; NAF domain. IPR008271; Serine/threonine-protein kinase, active site. IPR011009; Protein kinase-like domain. IPR017441; Protein kinase, ATP binding site. IPR017442; Serine/threonine-protein kinase-like domain. IPR018451; NAF/FISL domain. IPR020635; Tyrosine-protein kinase, catalytic doma…	KEGG best hit desc: CIPK23; CIPK23 (CBL-INTERACTING PROTEIN KINASE 23); kinase/ protein binding / protein serine/threonine kinase; K00924 [EC:2.7.1.-]	sp|Q9XIW0; Q93Y18; Q9FZN7|RecName: Full=CBL-interacting serine/threonine-protein kinase 7;AltName: Full=SNF1-related kinase 3.10;AltName: Full=SOS2-like protein kinase PKS7;AltName: Full=Serine/threonine-protein kinase SR2; OS=Arabidopsis thaliana (Mouse-ear cress). GN=Name=CIPK7; Synonyms=PKS7, SnRK3.10, SR2, SRPK1;OrderedLocusNames=At3g23000; ORFNames=MXC7.3; PE=1: Evidence at protein level;	TrEMBL best hit: C4P7W9
FCTD	Pbr001035.1	2016	LG2	np0292	GO: GO:0005515; protein binding; Molecular Function. GO:0005524; ATP binding; Molecular Function. GO:0006915; apoptosis; Biological Process. GO:0006952; defense response; Biological Process	IPR: IPR000767; Disease resistance protein. IPR001611; Leucine-rich repeat. IPR002182; NB-ARC	KEGG best hit desc: RPS5; RPS5 (RESISTANT TO P. SYRINGAE 5); nucleotide binding; K13460 disease resistance protein RPS5	sp|Q8RXS5; O04666; Q9FM50|RecName: Full=Probable disease resistance protein At5g63020;AltName: Full=pNd11; OS=Arabidopsis thaliana (Mouse-ear cress). GN=OrderedLocusNames=At5g63020; ORFNames=MJH22.8; PE=2: Evidence at transcript level;	TrEMBL best hit: B9GGA8
FCTD	Pbr001041.1	2016	LG2	np0292	GO: GO:0004871; signal transducer activity; Molecular Function. GO:0005515; protein binding; Molecular Function. GO:0009416; response to light stimulus; Biological Process	IPR: IPR000210; BTB/POZ-like. IPR004249; NPH3. IPR011333; BTB/POZ fold. IPR013069; BTB/POZ	KEGG best hit desc: NA	sp|Q9M2W8|RecName: Full=BTB/POZ domain-containing protein At3g49900; OS=Arabidopsis thaliana (Mouse-ear cress). GN=OrderedLocusNames=At3g49900; ORFNames=T16K5.250; PE=2: Evidence at transcript level;	TrEMBL best hit: A5AQ62
FCTD	Pbr001067.1	2016	LG2	np0293	GO: NA	IPR: IPR008889; VQ	KEGG best hit desc: NA	sp: NA	TrEMBL best hit: B9SH27
FCTD	Pbr001068.1	2016	LG2	np0293	GO: NA	IPR: NA	KEGG best hit desc: NA	sp: NA	TrEMBL best hit: B9SH27
FCTD	Pbr029876.1	2016	LG2	np0876	GO: GO:0003677; DNA binding; Molecular Function. GO:0005515; protein binding; Molecular Function	IPR: IPR001005; SANT domain, DNA binding. IPR009057; Homeodomain-like. IPR014778; Myb, DNA-binding. IPR015495; Myb transcription factor. IPR017930; Transcription regulator HTH, Myb-type, DNA-binding	KEGG best hit desc: hypothetical protein LOC100244588; K09422 myb proto-oncogene protein, plant	sp|Q9M2Y9; A5YZ78; A5YZ81; A5YZ92; A5YZ97|RecName: Full=Transcription factor RAX3;AltName: Full=Myb-related protein 84;AltName: Full=Protein REGULATOR OF AXILLARY MERISTEMS 3; OS=Arabidopsis thaliana (Mouse-ear cress). GN=Name=RAX3; Synonyms=MYB84; OrderedLocusNames=At3g49690;ORFNames=T16K5.40; PE=2: Evidence at transcript level;	TrEMBL best hit: D7UEC5
FCTD	Pbr029877.1	2016	LG2	np0876	GO: GO:0003824; catalytic activity; Molecular Function. GO:0004084; branched-chain-amino-acid transaminase activity; Molecular Function. GO:0008152; metabolic process; Biological Process. GO:0009081; branched chain family amino acid metabolic process; Biological Process	IPR: IPR001544; Aminotransferase, class IV. IPR005786; Branched-chain amino acid aminotransferase II. IPR018300; Aminotransferase, class IV, conserved site	KEGG best hit desc: branched-chain amino acid aminotransferase, putative (EC:2.6.1.42); K00826 branched-chain amino acid aminotransferase [EC:2.6.1.42]	sp|Q9FYA6; O49539; Q9FLG9|RecName: Full=Branched-chain-amino-acid aminotransferase 5, chloroplastic;Flags: Precursor; OS=Arabidopsis thaliana (Mouse-ear cress). GN=Name=BCAT5; OrderedLocusNames=At5g65780; ORFNames=F6H11.110, MPA24.13; PE=1: Evidence at protein level;	TrEMBL best hit: B9SX80
FCVD	Pbr018769.1	2015	LG15	lm0640	GO: NA	IPR: NA	KEGG best hit desc: NA	sp: NA	TrEMBL best hit: NA
FCVD	Pbr002849.1	2015	LG7	lm0321	GO: GO:0005507; copper ion binding; Molecular Function. GO:0009055; electron carrier activity; Molecular Function	IPR: IPR003245; Plastocyanin-like. IPR008972; Cupredoxin	KEGG best hit desc: NA	sp|Q41001|RecName: Full=Blue copper protein;Flags: Precursor; OS=Pisum sativum (Garden pea). GN= PE=2: Evidence at transcript level;	TrEMBL best hit: B9R9Z8
FCVD	Pbr007784.1	2015	LG7	hk0330	GO: GO:0003677; DNA binding; Molecular Function. GO:0006355; regulation of transcription, DNA-dependent; Biological Process	IPR: IPR003340; Transcriptional factor B3. IPR015300; DNA-binding pseudobarrel domain	KEGG best hit desc: hypothetical protein LOC100262843; K09287 RAV-like factor	sp|O82799|RecName: Full=B3 domain-containing transcription factor NGA1;AltName: Full=Protein NGATHA 1; OS=Arabidopsis thaliana (Mouse-ear cress). GN=Name=NGA1; OrderedLocusNames=At2g46870; ORFNames=F19D11.25; PE=1: Evidence at protein level;	TrEMBL best hit: D9ZIL1
FCVD	Pbr010905.1	2015	LG7	hk0384	GO: GO:0004672; protein kinase activity; Molecular Function. GO:0004674; protein serine/threonine kinase activity; Molecular Function. GO:0005524; ATP binding; Molecular Function. GO:0006468; protein phosphorylation; Biological Process	IPR: IPR000719; Protein kinase, catalytic domain. IPR002290; Serine/threonine-protein kinase domain. IPR008271; Serine/threonine-protein kinase, active site. IPR009091; Regulator of chromosome condensation/beta-lactamase-inhibitor protein II. IPR011009; Protein kinase-like domain. IPR017441; Protein kinase, ATP binding site. IPR017442; Serine/threonine-protein kinase-like domain. IPR020635; Tyros…	KEGG best hit desc: Os03g0637800; K00924 [EC:2.7.1.-]	sp|Q9LY50|RecName: Full=Putative serine/threonine-protein kinase-like protein CCR3;AltName: Full=Protein CRINKLY 4 RELATED 3;Flags: Precursor; OS=Arabidopsis thaliana (Mouse-ear cress). GN=Name=CCR3; Synonyms=CRR3; OrderedLocusNames=At3g55950;ORFNames=F27K19.130; PE=2: Evidence at transcript level;	TrEMBL best hit: F6HCC3
FCVD	Pbr010924.1	2015	LG7	hk0384	GO: NA	IPR: NA	KEGG best hit desc: DREB2; AP2/ERF domain-containing transcription factor; K09286 EREBP-like factor	sp|A0MES8; O81138; Q6J9N5|RecName: Full=Ethylene-responsive transcription factor ABI4;AltName: Full=Protein ABSCISIC ACID INSENSITIVE 4;AltName: Full=Protein GLUCOSE INSENSITIVE 6;AltName: Full=Protein IMPAIRED SUCROSE INDUCTION 3;AltName: Full=Protein SALOBRENO 5;AltName: Full=Protein SUCROSE UNCOUPLED 6;AltName: Full=Protein SUGAR INSENSITIVE 5; OS=Arabidopsis thaliana (Mouse-ear cress). GN=Nam…	TrEMBL best hit: NA
FCVD	Pbr010925.1	2015	LG7	hk0384	GO: GO:0016747; transferase activity, transferring acyl groups other than amino-acyl groups; Molecular Function	IPR: IPR003480; Transferase	KEGG best hit desc: HCQ7; hydroxycinnamoyl CoA shikimate/quinate hydroxycinnamoyltransferase (EC:2.3.1.133); K13065 shikimate O-hydroxycinnamoyltransferase [EC:2.3.1.133]	sp|Q8S9G6|RecName: Full=Taxadien-5-alpha-ol O-acetyltransferase;AltName: Full=Taxa-4(20),11(12)-dien-5alpha-ol-O-acetyltransferase; OS=Taxus wallichiana var. chinensis (Chinese yew) (Taxus chinensis). GN= PE=2: Evidence at transcript level;	TrEMBL best hit: D7T4M0
FCVD	Pbr010936.1	2015	LG7	hk0384	GO: GO:0009055; electron carrier activity; Molecular Function. GO:0015035; protein disulfide oxidoreductase activity; Molecular Function. GO:0045454; cell redox homeostasis; Biological Process	IPR: IPR002109; Glutaredoxin. IPR012336; Thioredoxin-like fold	KEGG best hit desc: NA	sp|Q9FLE8|RecName: Full=Uncharacterized protein At5g39865; OS=Arabidopsis thaliana (Mouse-ear cress). GN=OrderedLocusNames=At5g39865; ORFNames=MYH19.5; PE=2: Evidence at transcript level;	TrEMBL best hit: D7SJT4
FCVD	Pbr010959.1	2015	LG7	lm0446	GO: NA	IPR: IPR000089; Biotin/lipoyl attachment. IPR011053; Single hybrid motif	KEGG best hit desc: hypothetical protein LOC100254365; K02160 acetyl-CoA carboxylase biotin carboxyl carrier protein	sp|Q06881|RecName: Full=Biotin carboxyl carrier protein of acetyl-CoA carboxylase; OS=Nostoc sp. (strain PCC 7120 / UTEX 2576). GN=Name=accB; OrderedLocusNames=all5057; PE=1: Evidence at protein level;	TrEMBL best hit: B9S484
FCVD	Pbr010975.1	2015	LG7	lm0446	GO: GO:0004601; peroxidase activity; Molecular Function. GO:0006979; response to oxidative stress; Biological Process. GO:0020037; heme binding; Molecular Function. GO:0055114; oxidation-reduction process; Biological Process	IPR: IPR000823; Plant peroxidase. IPR002016; Haem peroxidase, plant/fungal/bacterial. IPR010255; Haem peroxidase. IPR019794; Peroxidase, active site	KEGG best hit desc: hypothetical protein LOC100257059; K00430 peroxidase [EC:1.11.1.7]	sp|A7NY33|RecName: Full=Peroxidase 4 {ECO:0000250|UniProtKB:Q42578};Flags: Precursor; OS=Vitis vinifera (Grape). GN=ORFNames=GSVIVT00023967001, LOC100257005; PE=1: Evidence at protein level;	TrEMBL best hit: F6HC56
FCVD	Pbr015760.1	2015	LG7	lm0551	GO: GO:0004857; enzyme inhibitor activity; Molecular Function. GO:0030599; pectinesterase activity; Molecular Function	IPR: IPR006501; Pectinesterase inhibitor	KEGG best hit desc: hypothetical protein LOC100257414; K02355 elongation factor EF-G [EC:3.6.5.3]	sp|P17407|RecName: Full=21 kDa protein;AltName: Full=1.2 protein;Flags: Precursor; OS=Daucus carota (Wild carrot). GN= PE=2: Evidence at transcript level;	TrEMBL best hit: B9I4L9
FCVD	Pbr042661.1	2015	LG7	lm0321	GO: NA	IPR: NA	KEGG best hit desc: NA	sp: NA	TrEMBL best hit: B9NAN7
FCVD	Pbr017396.1	2016	LG3	np0099	GO: NA	IPR: NA	KEGG best hit desc: NA	sp|P0C7P8; Q9LND3|RecName: Full=Transcription factor EMB1444;AltName: Full=Basic helix-loop-helix protein EMB1444;AltName: Full=LONESOME HIGHWAY-like protein 1;AltName: Full=Protein EMBRYO DEFECTIVE 1444;AltName: Full=bHLH transcription factor EMB1444; OS=Arabidopsis thaliana (Mouse-ear cress). GN=Name=EMB1444; OrderedLocusNames=At1g06150; ORFNames=T21E18.20; PE=2: Evidence at transcript level;	TrEMBL best hit: B9N1E8
FCVD	Pbr017442.1	2016	LG3	np0099	GO: NA	IPR: NA	KEGG best hit desc: NA	sp: NA	TrEMBL best hit: B9HZW1
FCVD	Pbr017444.1	2016	LG3	np0099	GO: NA	IPR: IPR007603; Choline transporter-like	KEGG best hit desc: hypothetical protein; K06515 CDW92 antigen	sp|Q8BY89; Q8K2F1|RecName: Full=Choline transporter-like protein 2;AltName: Full=Solute carrier family 44 member 2; OS=Mus musculus (Mouse). GN=Name=Slc44a2; Synonyms=Ctl2; PE=1: Evidence at protein level;	TrEMBL best hit: B9SRD6
FCVD	Pbr017450.1	2016	LG3	np0099	GO: NA	IPR: NA	KEGG best hit desc: NA	sp: NA	TrEMBL best hit: A8HJR4
FCVD	Pbr024230.1	2016	LG3	hk0635	GO: GO:0003824; catalytic activity; Molecular Function. GO:0016740; transferase activity; Molecular Function. GO:0016765; transferase activity, transferring alkyl or aryl (other than methyl) groups; Molecular Function. GO:0019277; UDP-N-acetylgalactosamine biosynthetic process; Biological Process	IPR: IPR001986; Enolpyruvate transferase domain. IPR005750; UDP-N-acetylglucosamine 1-carboxyvinyltransferase. IPR013792; RNA 3'-terminal phosphate cyclase/enolpyruvate transferase, alpha/beta	KEGG best hit desc: NA	sp|Q7NGP3|RecName: Full=UDP-N-acetylglucosamine 1-carboxyvinyltransferase {ECO:0000255|HAMAP-Rule:MF_00111};AltName: Full=Enoylpyruvate transferase {ECO:0000255|HAMAP-Rule:MF_00111};AltName: Full=UDP-N-acetylglucosamine enolpyruvyl transferase {ECO:0000255|HAMAP-Rule:MF_00111}; OS=Gloeobacter violaceus (strain PCC 7421). GN=Name=murA {ECO:0000255|HAMAP-Rule:MF_00111};OrderedLocusNames=glr3125; PE…	TrEMBL best hit: E0CS99
FCVD	Pbr024829.1	2016	LG3	np0761	GO: GO:0000287; magnesium ion binding; Molecular Function. GO:0016829; lyase activity; Molecular Function	IPR: IPR005630; Terpene synthase, metal-binding domain. IPR008949; Terpenoid synthase	KEGG best hit desc: Casbene synthase, chloroplast precursor, putative (EC:4.2.3.8); K12929 casbene synthase [EC:4.2.3.8]	sp|Q8SA63|RecName: Full=Beta-caryophyllene synthase; OS=Artemisia annua (Sweet wormwood). GN=Name=QHS1; PE=1: Evidence at protein level;	TrEMBL best hit: A5BPP0
FCVD	Pbr024838.1	2016	LG3	np0761	GO: GO:0016020; membrane; Cellular Component. GO:0017004; cytochrome complex assembly; Biological Process. GO:0055114; oxidation-reduction process; Biological Process	IPR: IPR003834; Cytochrome c assembly protein, transmembrane domain	KEGG best hit desc: hypothetical protein; K06196 cytochrome c-type biogenesis protein	sp|Q2QY07; C7JA67; Q2QY06|RecName: Full=Cytochrome c-type biogenesis ccda-like chloroplastic protein 2;AltName: Full=Cytochrome b6f biogenesis protein CCDA2;Flags: Precursor; OS=Oryza sativa subsp. japonica (Rice). GN=Name=CCDA2; OrderedLocusNames=Os12g0137300, LOC_Os12g04270; PE=3: Inferred from homology;	TrEMBL best hit: E0CSS2
FCVD	Pbr024839.1	2016	LG3	np0761	GO: NA	IPR: IPR008480; Protein of unknown function DUF761, plant	KEGG best hit desc: NA	sp: NA	TrEMBL best hit: F6H2E0
FCVD	Pbr024842.2	2016	LG3	np0761	GO: NA	IPR: NA	KEGG best hit desc: NA	sp: NA	TrEMBL best hit: E0CSR9
FCVD	Pbr033628.1	2016	LG3	np0200	GO: GO:0004672; protein kinase activity; Molecular Function. GO:0004674; protein serine/threonine kinase activity; Molecular Function. GO:0005524; ATP binding; Molecular Function. GO:0006468; protein phosphorylation; Biological Process	IPR: IPR000719; Protein kinase, catalytic domain. IPR002290; Serine/threonine-protein kinase domain. IPR008271; Serine/threonine-protein kinase, active site. IPR011009; Protein kinase-like domain. IPR017441; Protein kinase, ATP binding site. IPR017442; Serine/threonine-protein kinase-like domain. IPR020635; Tyrosine-protein kinase, catalytic domain	KEGG best hit desc: CRK; CRK (CDPK-related kinase); ATP binding / calcium ion binding / calcium-dependent protein serine/threonine phosphatase/ kinase/ protein kinase/ protein serine/threonine kinase; K00924 [EC:2.7.1.-]	sp|P53681|RecName: Full=CDPK-related protein kinase;AltName: Full=PK421; OS=Daucus carota (Wild carrot). GN=Name=CRK; PE=2: Evidence at transcript level;	TrEMBL best hit: A5AJ82
FCVD	Pbr042789.1	2016	LG3	hk0635	GO: NA	IPR: NA	KEGG best hit desc: NA	sp: NA	TrEMBL best hit: NA
Firm	Pbr011566.1	2015	LG11	hk0396	GO: GO:0008152; metabolic process; Biological Process. GO:0016758; transferase activity, transferring hexosyl groups; Molecular Function	IPR: IPR002213; UDP-glucuronosyl/UDP-glucosyltransferase	KEGG best hit desc: hypothetical protein; K13691 pathogen-inducible salicylic acid glucosyltransferase [EC:2.4.1.-]	sp|O64732; Q8L7D4|RecName: Full=UDP-glycosyltransferase 87A1; OS=Arabidopsis thaliana (Mouse-ear cress). GN=Name=UGT87A1; OrderedLocusNames=At2g30150; ORFNames=T27E13.11; PE=2: Evidence at transcript level;	TrEMBL best hit: D7SJR2
Firm	Pbr011574.1	2015	LG11	hk0396	GO: GO:0008152; metabolic process; Biological Process. GO:0016758; transferase activity, transferring hexosyl groups; Molecular Function	IPR: IPR002213; UDP-glucuronosyl/UDP-glucosyltransferase	KEGG best hit desc: UGT74B1 (UDP-glucosyl transferase 74B1); UDP-glycosyltransferase/ thiohydroximate beta-D-glucosyltransferase/ transferase, transferring glycosyl groups; K11820 N-hydroxythioamide S-beta-glucosyltransferase [EC:2.4.1.195]	sp|O64732; Q8L7D4|RecName: Full=UDP-glycosyltransferase 87A1; OS=Arabidopsis thaliana (Mouse-ear cress). GN=Name=UGT87A1; OrderedLocusNames=At2g30150; ORFNames=T27E13.11; PE=2: Evidence at transcript level;	TrEMBL best hit: B9GH64
Firm	Pbr011599.1	2015	LG11	hk0396	GO: NA	IPR: IPR006936; Domain of unknown function DUF640	KEGG best hit desc: NA	sp: NA	TrEMBL best hit: B9HNA6
Firm	Pbr014269.1	2015	LG11	hk0436	GO: NA	IPR: NA	KEGG best hit desc: NA	sp: NA	TrEMBL best hit: NA
Firm	Pbr018914.1	2015	LG11	lm0646	GO: NA	IPR: IPR000648; Oxysterol-binding protein. IPR018494; Oxysterol-binding protein, conserved site	KEGG best hit desc: sterol binding ankyrin repeat protein; K06867	sp|Q93Y40; Q9LTI7|RecName: Full=Oxysterol-binding protein-related protein 3C;AltName: Full=OSBP-related protein 3C; OS=Arabidopsis thaliana (Mouse-ear cress). GN=Name=ORP3C; OrderedLocusNames=At5g59420; ORFNames=F2O15.10; PE=2: Evidence at transcript level;	TrEMBL best hit: D7SKD8
Firm	Pbr018965.1	2015	LG11	lm0646	GO: GO:0003824; catalytic activity; Molecular Function. GO:0004722; protein serine/threonine phosphatase activity; Molecular Function. GO:0006470; protein dephosphorylation; Biological Process. GO:0008287; protein serine/threonine phosphatase complex; Cellular Component	IPR: IPR000222; Protein phosphatase 2C, manganese/magnesium aspartate binding site. IPR001932; Protein phosphatase 2C-like. IPR014045; Protein phosphatase 2C, N-terminal. IPR015655; Protein phosphatase 2C	KEGG best hit desc: hypothetical protein LOC100255251; K14497 protein phosphatase 2C [EC:3.1.3.16]	sp|Q9ZW21|RecName: Full=Probable protein phosphatase 2C 24; OS=Arabidopsis thaliana (Mouse-ear cress). GN=OrderedLocusNames=At2g29380; ORFNames=F16P2.24; PE=2: Evidence at transcript level;	TrEMBL best hit: D7SK82
Firm	Pbr041367.1	2015	LG11	lm1297	GO: GO:0000166; nucleotide binding; Molecular Function. GO:0004222; metalloendopeptidase activity; Molecular Function. GO:0005524; ATP binding; Molecular Function. GO:0006508; proteolysis; Biological Process. GO:0008270; zinc ion binding; Molecular Function. GO:0016021; integral to membrane; Cellular Component. GO:0017111; nucleoside-triphosphatase activity; Molecular Function	IPR: IPR000642; Peptidase M41. IPR003593; ATPase, AAA+ type, core. IPR003959; ATPase, AAA-type, core. IPR003960; ATPase, AAA-type, conserved site. IPR011546; Peptidase M41, FtsH extracellular	KEGG best hit desc: Cell division protein ftsH, putative (EC:3.6.4.3); K03798 cell division protease FtsH [EC:3.4.24.-]	sp|Q9FIM2|RecName: Full=ATP-dependent zinc metalloprotease FTSH 9, chloroplastic;Flags: Precursor; OS=Arabidopsis thaliana (Mouse-ear cress). GN=Name=FTSH9; OrderedLocusNames=At5g58870; ORFNames=K19M22.7; PE=2: Evidence at transcript level;	TrEMBL best hit: B9SHY4
Firm	Pbr001169.1	2015	LG16	np0294	GO: GO:0005783; endoplasmic reticulum; Cellular Component	IPR: IPR003388; Reticulon. IPR005069; Nucleotide-diphospho-sugar transferase, predicted	KEGG best hit desc: hypothetical protein; K11714 rhamnogalacturonan II specific xylosyltransferase [EC:2.4.2.-]	sp: NA	TrEMBL best hit: B9N0Q2
Firm	Pbr001190.1	2015	LG16	np0294	GO: NA	IPR: IPR022003; RST domain of plant C-terminal	KEGG best hit desc: NA	sp: NA	TrEMBL best hit: F6GZN3
Firm	Pbr041623.1	2015	LG16	np1298	GO: GO:0005515; protein binding; Molecular Function	IPR: IPR009057; Homeodomain-like. IPR014778; Myb, DNA-binding. IPR017930; Transcription regulator HTH, Myb-type, DNA-binding	KEGG best hit desc: ARR20; ARR20 (ARABIDOPSIS RESPONSE REGULATOR 20); transcription factor/ two-component response regulator; K14491 two-component response regulator ARR-B family	sp|Q9SAK5; B9DFC9; Q94AW3|RecName: Full=Myb family transcription factor APL;AltName: Full=Protein ALTERED PHLOEM DEVELOPMENT; OS=Arabidopsis thaliana (Mouse-ear cress). GN=Name=APL; OrderedLocusNames=At1g79430; ORFNames=T8K14.15; PE=2: Evidence at transcript level;	TrEMBL best hit: D7U3R9
Firm	Pbr041629.2	2015	LG16	np1298	GO: GO:0015031; protein transport; Biological Process. GO:0016021; integral to membrane; Cellular Component	IPR: IPR007273; SCAMP	KEGG best hit desc: hypothetical protein LOC100442968; K08823 CDC-like kinase [EC:2.7.12.1]	sp|Q9C6X2|RecName: Full=Secretory carrier-associated membrane protein 4; OS=Arabidopsis thaliana (Mouse-ear cress). GN=Name=SCAMP4; OrderedLocusNames=At1g32050; ORFNames=T12O21.5; PE=2: Evidence at transcript level;	TrEMBL best hit: C6TGL4
Firm	Pbr000669.1	2015	LG3	lm0047	GO: NA	IPR: NA	KEGG best hit desc: NA	sp: NA	TrEMBL best hit: NA
Firm	Pbr000670.1	2015	LG3	lm0047	GO: GO:0003677; DNA binding; Molecular Function. GO:0005515; protein binding; Molecular Function	IPR: IPR001005; SANT domain, DNA binding. IPR001487; Bromodomain. IPR009057; Homeodomain-like. IPR014778; Myb, DNA-binding	KEGG best hit desc: hypothetical protein; K11321 bromodomain-containing protein 8	sp|Q9H0E9; O43178; Q15355; Q58AB0; Q59GN0; Q969M9|RecName: Full=Bromodomain-containing protein 8;AltName: Full=Skeletal muscle abundant protein;AltName: Full=Skeletal muscle abundant protein 2;AltName: Full=Thyroid hormone receptor coactivating protein of 120 kDa;AltName: Full=p120; OS=Homo sapiens (Human). GN=Name=BRD8; Synonyms=SMAP, SMAP2; PE=1: Evidence at protein level;	TrEMBL best hit: B9RI61
Firm	Pbr000695.1	2015	LG3	lm0047	GO: GO:0005515; protein binding; Molecular Function	IPR: IPR001810; F-box domain, cyclin-like. IPR005174; Protein of unknown function DUF295. IPR022364; F-box domain, Skp2-like	KEGG best hit desc: NA	sp|Q9FVS1; Q8LFZ6|RecName: Full=F-box/kelch-repeat protein At1g57790; OS=Arabidopsis thaliana (Mouse-ear cress). GN=OrderedLocusNames=At1g57790; ORFNames=F12K22.16; PE=2: Evidence at transcript level;	TrEMBL best hit: B9RF28
Firm	Pbr011844.1	2015	LG3	hk0403	GO: GO:0006605; protein targeting; Biological Process. GO:0006886; intracellular protein transport; Biological Process. GO:0016020; membrane; Cellular Component	IPR: IPR001901; Protein translocase complex, SecE/Sec61-gamma subunit	KEGG best hit desc: NA	sp: NA	TrEMBL best hit: O23342
Firm	Pbr011859.1	2015	LG3	hk0403	GO: NA	IPR: IPR007852; RNA polymerase II accessory factor, Cdc73	KEGG best hit desc: NA	sp|Q5ZLM0|RecName: Full=Parafibromin;AltName: Full=Cell division cycle protein 73 homolog; OS=Gallus gallus (Chicken). GN=Name=CDC73; ORFNames=RCJMB04_5j4; PE=2: Evidence at transcript level;	TrEMBL best hit: F6HDR7
Firm	Pbr011884.1	2015	LG3	np0457	GO: GO:0005507; copper ion binding; Molecular Function. GO:0016491; oxidoreductase activity; Molecular Function. GO:0055114; oxidation-reduction process; Biological Process	IPR: IPR001117; Multicopper oxidase, type 1. IPR002355; Multicopper oxidase, copper-binding site. IPR008972; Cupredoxin. IPR011706; Multicopper oxidase, type 2. IPR011707; Multicopper oxidase, type 3	KEGG best hit desc: hypothetical protein LOC100251280; K00423 L-ascorbate oxidase [EC:1.10.3.3]	sp|P14133|RecName: Full=L-ascorbate oxidase;Flags: Precursor; OS=Cucumis sativus (Cucumber). GN= PE=1: Evidence at protein level;	TrEMBL best hit: B9H564
Firm	Pbr017057.1	2015	LG3	lm0593	GO: GO:0005515; protein binding; Molecular Function. GO:0016787; hydrolase activity; Molecular Function	IPR: IPR004843; Metallo-dependent phosphatase. IPR006186; Serine/threonine-specific protein phosphatase/bis(5-nucleosyl)-tetraphosphatase. IPR011498; Kelch repeat type 2	KEGG best hit desc: Os05g0144400; K01090 protein phosphatase [EC:3.1.3.16]	sp|Q9SJF0; Q0WKX2|RecName: Full=Serine/threonine-protein phosphatase BSL2;AltName: Full=BSU1-like protein 2; OS=Arabidopsis thaliana (Mouse-ear cress). GN=Name=BSL2; OrderedLocusNames=At1g08420; ORFNames=T27G7.10; PE=1: Evidence at protein level;	TrEMBL best hit: F6HAE8
Firm	Pbr029036.1	2015	LG3	lm0860	GO: NA	IPR: NA	KEGG best hit desc: NA	sp: NA	TrEMBL best hit: D7SKU0
Firm	Pbr029039.1	2015	LG3	lm0860	GO: NA	IPR: IPR000073; Alpha/beta hydrolase fold-1	KEGG best hit desc: NA	sp: NA	TrEMBL best hit: C6TLD6
Firm	Pbr033274.1	2015	LG3	np0972	GO: GO:0004888; transmembrane receptor activity; Molecular Function. GO:0005524; ATP binding; Molecular Function. GO:0006915; apoptosis; Biological Process. GO:0006952; defense response; Biological Process. GO:0007165; signal transduction; Biological Process. GO:0031224; intrinsic to membrane; Cellular Component. GO:0045087; innate immune response; Biological Process	IPR: IPR000157; Toll-Interleukin receptor. IPR000767; Disease resistance protein. IPR002182; NB-ARC. IPR011713; Leucine-rich repeat 3	KEGG best hit desc: ERBB2IP; erbb2 interacting protein; K12796 erbb2-interacting protein	sp|Q40392|RecName: Full=TMV resistance protein N; OS=Nicotiana glutinosa (Tobacco). GN=Name=N; PE=1: Evidence at protein level;	TrEMBL best hit: B9IQ79
Firm	Pbr033294.1	2015	LG3	np0972	GO: NA	IPR: IPR018108; Mitochondrial substrate/solute carrier. IPR023395; Mitochondrial carrier domain	KEGG best hit desc: hypothetical protein; K00799 glutathione S-transferase [EC:2.5.1.18]	sp|Q8VEM8; Q542V7|RecName: Full=Phosphate carrier protein, mitochondrial;AltName: Full=Phosphate transport protein;AltName: Full=Solute carrier family 25 member 3;Flags: Precursor; OS=Mus musculus (Mouse). GN=Name=Slc25a3; PE=1: Evidence at protein level;	TrEMBL best hit: D7U4R2
Firm	Pbr033909.1	2015	LG3	lm0204	GO: NA	IPR: IPR000073; Alpha/beta hydrolase fold-1	KEGG best hit desc: NA	sp: NA	TrEMBL best hit: C6TLD6
Firm	Pbr033921.1	2015	LG3	lm0204	GO: GO:0016021; integral to membrane; Cellular Component	IPR: IPR000301; Tetraspanin, subgroup. IPR018499; Tetraspanin	KEGG best hit desc: NA	sp: NA	TrEMBL best hit: B9SK16
Firm	Pbr033933.1	2015	LG3	lm0204	GO: GO:0004672; protein kinase activity; Molecular Function. GO:0004674; protein serine/threonine kinase activity; Molecular Function. GO:0004707; MAP kinase activity; Molecular Function. GO:0005524; ATP binding; Molecular Function. GO:0006468; protein phosphorylation; Biological Process	IPR: IPR000719; Protein kinase, catalytic domain. IPR002290; Serine/threonine-protein kinase domain. IPR003527; MAP kinase, conserved site. IPR008271; Serine/threonine-protein kinase, active site. IPR011009; Protein kinase-like domain. IPR017441; Protein kinase, ATP binding site. IPR017442; Serine/threonine-protein kinase-like domain. IPR020635; Tyrosine-protein kinase, catalytic domain	KEGG best hit desc: hypothetical protein; K04371 extracellular signal-regulated kinase 1/2 [EC:2.7.11.24]	sp|Q39023; Q9M1E3|RecName: Full=Mitogen-activated protein kinase 3; OS=Arabidopsis thaliana (Mouse-ear cress). GN=Name=MPK3; OrderedLocusNames=At3g45640; ORFNames=F9K21.220, T6D9.4; PE=1: Evidence at protein level;	TrEMBL best hit: B9HNK3
Firm	Pbr033948.1	2015	LG3	lm0204	GO: GO:0003677; DNA binding; Molecular Function. GO:0003899; DNA-directed RNA polymerase activity; Molecular Function. GO:0005634; nucleus; Cellular Component. GO:0006350; transcription; Biological Process. GO:0008270; zinc ion binding; Molecular Function. GO:0032549; ribonucleoside binding; Molecular Function	IPR: IPR000722; RNA polymerase, alpha subunit. IPR006592; RNA polymerase, N-terminal. IPR007066; RNA polymerase Rpb1, domain 3. IPR007080; RNA polymerase Rpb1, domain 1. IPR007083; RNA polymerase Rpb1, domain 4. IPR015700; DNA-directed RNA polymerase III largest subunit	KEGG best hit desc: hypothetical protein LOC100267354; K03018 DNA-directed RNA polymerase III subunit RPC1 [EC:2.7.7.6]	sp|Q86AQ5; Q54ZZ2|RecName: Full=DNA-directed RNA polymerase III subunit rpc1;AltName: Full=DNA-directed RNA polymerase III subunit A; OS=Dictyostelium discoideum (Slime mold). GN=Name=polr3a; Synonyms=rpc1; ORFNames=DDB_G0277199; PE=3: Inferred from homology;	TrEMBL best hit: F6GTV9
Firm	Pbr033959.1	2015	LG3	lm0205	GO: GO:0004553; hydrolase activity, hydrolyzing O-glycosyl compounds; Molecular Function. GO:0005975; carbohydrate metabolic process; Biological Process	IPR: IPR000677; 2S globulin. IPR001223; Glycoside hydrolase, family 18, catalytic domain. IPR001579; Glycoside hydrolase, chitinase active site. IPR017853; Glycoside hydrolase, superfamily	KEGG best hit desc: NA	sp|Q7M443|RecName: Full=Chitinase 2;AltName: Full=Tulip bulb chitinase-2; OS=Tulipa bakeri (Tulip). GN= PE=1: Evidence at protein level;	TrEMBL best hit: B9I3V6
Firm	Pbr033960.1	2015	LG3	lm0205	GO: NA	IPR: NA	KEGG best hit desc: NA	sp: NA	TrEMBL best hit: NA
Firm	Pbr033981.1	2015	LG3	lm0205	GO: GO:0045735; nutrient reservoir activity; Molecular Function	IPR: IPR006044; 11-S seed storage protein, plant. IPR006045; Cupin 1. IPR011051; Cupin, RmlC-type	KEGG best hit desc: NA	sp|Q6ERU3; Q7X9Y0|RecName: Full=Glutelin type-B 5;Contains: RecName: Full=Glutelin type-B 5 acidic chain;Contains: RecName: Full=Glutelin type-B 5 basic chain;Flags: Precursor; OS=Oryza sativa subsp. japonica (Rice). GN=Name=GLUB5; Synonyms=GLUB-5;OrderedLocusNames=Os02g0268100, LOC_Os02g16820; ORFNames=P0693E08.14; PE=2: Evidence at transcript level;	TrEMBL best hit: C6TGN6
Firm	Pbr041835.2	2015	LG3	hk1111	GO: GO:0003995; acyl-CoA dehydrogenase activity; Molecular Function. GO:0008152; metabolic process; Biological Process. GO:0016627; oxidoreductase activity, acting on the CH-CH group of donors; Molecular Function. GO:0055114; oxidation-reduction process; Biological Process	IPR: IPR006089; Acyl-CoA dehydrogenase, conserved site. IPR006090; Acyl-CoA oxidase/dehydrogenase, type 1. IPR006091; Acyl-CoA oxidase/dehydrogenase, central domain. IPR006092; Acyl-CoA dehydrogenase, N-terminal. IPR009075; Acyl-CoA dehydrogenase/oxidase C-terminal. IPR009100; Acyl-CoA dehydrogenase/oxidase	KEGG best hit desc: hypothetical protein LOC100265639; K00253 isovaleryl-CoA dehydrogenase [EC:1.3.99.10]	sp|Q9FS88; M1CK01|RecName: Full=2-methylacyl-CoA dehydrogenase, mitochondrial;AltName: Full=2-methylbutyryl-CoA deshydrogenase;AltName: Full=Isovaleryl-CoA dehydrogenase 1;Flags: Precursor; OS=Solanum tuberosum (Potato). GN=Name=2MBCD; Synonyms=IVD1; ORFNames=PGSC0003DMG400026901; PE=1: Evidence at protein level;	TrEMBL best hit: D7SKV8
Firm	Pbr025083.1	2016	LG4	hk0025	GO: GO:0005524; ATP binding; Molecular Function. GO:0006915; apoptosis; Biological Process. GO:0006952; defense response; Biological Process	IPR: IPR000767; Disease resistance protein. IPR002182; NB-ARC. IPR008808; Powdery mildew resistance protein, RPW8 domain	KEGG best hit desc: hypothetical protein; K13457 disease resistance protein RPM1	sp|Q9FKZ1|RecName: Full=Probable disease resistance protein At5g66900; OS=Arabidopsis thaliana (Mouse-ear cress). GN=OrderedLocusNames=At5g66900; ORFNames=MUD21.16; PE=3: Inferred from homology;	TrEMBL best hit: F6H7S5
Firm	Pbr025115.2	2016	LG4	hk0025	GO: GO:0005515; protein binding; Molecular Function	IPR: IPR001680; WD40 repeat. IPR011046; WD40 repeat-like-containing domain. IPR017986; WD40-repeat-containing domain. IPR019781; WD40 repeat, subgroup. IPR019782; WD40 repeat 2	KEGG best hit desc: NA	sp: NA	TrEMBL best hit: B9S8J3
Firm	Pbr025118.1	2016	LG4	hk0025	GO: GO:0006886; intracellular protein transport; Biological Process. GO:0006888; ER to Golgi vesicle-mediated transport; Biological Process. GO:0008270; zinc ion binding; Molecular Function. GO:0030127; COPII vesicle coat; Cellular Component	IPR: IPR006895; Zinc finger, Sec23/Sec24-type. IPR006896; Sec23/Sec24, trunk domain. IPR006900; Sec23/Sec24, helical domain. IPR007123; Gelsolin domain. IPR012990; Sec23/Sec24 beta-sandwich	KEGG best hit desc: hypothetical protein LOC100265768; K14007 protein transport protein SEC24	sp|Q9M081; F4JV31; O65535|RecName: Full=Protein transport protein Sec24-like At4g32640; OS=Arabidopsis thaliana (Mouse-ear cress). GN=OrderedLocusNames=At4g32640; ORFNames=F4D11.160; PE=2: Evidence at transcript level;	TrEMBL best hit: E0CT66
Firm	Pbr025135.1	2016	LG7	hk0024	GO: NA	IPR: NA	KEGG best hit desc: hypothetical protein; K05762 radixin	sp|Q8IDX6|RecName: Full=Reticulocyte-binding protein 2 homolog a {ECO:0000312|EMBL:CAD52492.1}; OS=Plasmodium falciparum (isolate 3D7). GN=ORFNames=PF13_0198; PE=3: Inferred from homology;	TrEMBL best hit: A5C0S8
Firm	Pbr025145.1	2016	LG7	hk0024	GO: GO:0004497; monooxygenase activity; Molecular Function. GO:0005515; protein binding; Molecular Function. GO:0008152; metabolic process; Biological Process. GO:0016491; oxidoreductase activity; Molecular Function. GO:0055114; oxidation-reduction process; Biological Process	IPR: IPR000253; Forkhead-associated (FHA) domain. IPR002938; Monooxygenase, FAD-binding. IPR003042; Aromatic-ring hydroxylase-like. IPR008984; SMAD/FHA domain	KEGG best hit desc: zeaxanthin epoxidase, putative (EC:1.14.13.90); K09838 zeaxanthin epoxidase [EC:1.14.13.90]	sp|O81360|RecName: Full=Zeaxanthin epoxidase, chloroplastic;AltName: Full=PA-ZE;Flags: Precursor; OS=Prunus armeniaca (Apricot) (Armeniaca vulgaris). GN= PE=2: Evidence at transcript level;	TrEMBL best hit: B9SC68
Firm	Pbr025146.1	2016	LG7	hk0024	GO: NA	IPR: IPR005516; Remorin, C-terminal	KEGG best hit desc: NA	sp: NA	TrEMBL best hit: F6H4K2
Firm	Pbr025165.2	2016	LG7	hk0024	GO: GO:0004514; nicotinate-nucleotide diphosphorylase (carboxylating) activity; Molecular Function. GO:0004516; nicotinate phosphoribosyltransferase activity; Molecular Function. GO:0005737; cytoplasm; Cellular Component. GO:0009435; NAD biosynthetic process; Biological Process. GO:0019363; pyridine nucleotide biosynthetic process; Biological Process	IPR: IPR002638; Quinolinate phosphoribosyl transferase, C-terminal domain. IPR007229; Nicotinate phosphoribosyltransferase-related. IPR015977; Nicotinate phosphoribosyltransferase-like	KEGG best hit desc: nicotinate phosphoribosyltransferase (EC:2.4.2.11); K00763 nicotinate phosphoribosyltransferase [EC:2.4.2.11]	sp|Q9VQX4; Q8MRQ7|RecName: Full=Nicotinate phosphoribosyltransferase; OS=Drosophila melanogaster (Fruit fly). GN=ORFNames=CG3714; PE=2: Evidence at transcript level;	TrEMBL best hit: B9H6H6
Fructose	Pbr035095.1	2016	LG14	np0214	GO: GO:0005515; protein binding; Molecular Function	IPR: IPR001440; Tetratricopeptide TPR-1. IPR013026; Tetratricopeptide repeat-containing. IPR019734; Tetratricopeptide repeat	KEGG best hit desc: GH16833 gene product from transcript GH16833-RA; K10407 kinesin light chain	sp|Q7Z494; Q5JPE3; Q5JPE6; Q68D99; Q6NVH3; Q7Z492; Q7Z493; Q8N9R2;Q8NCM5; Q96N70; Q96NK2|RecName: Full=Nephrocystin-3; OS=Homo sapiens (Human). GN=Name=NPHP3; Synonyms=KIAA2000; PE=1: Evidence at protein level;	TrEMBL best hit: B9RYP4
Fructose	Pbr035100.1	2016	LG14	np0214	GO: GO:0005488; binding; Molecular Function. GO:0005515; protein binding; Molecular Function. GO:0006886; intracellular protein transport; Biological Process. GO:0008565; protein transporter activity; Molecular Function	IPR: IPR000357; HEAT. IPR001494; Importin-beta, N-terminal. IPR016024; Armadillo-type fold	KEGG best hit desc: importin beta-1, putative; K14293 importin subunit beta-1	sp|P70168; Q62117; Q6GTI5|RecName: Full=Importin subunit beta-1;AltName: Full=Karyopherin subunit beta-1;AltName: Full=Nuclear factor p97;AltName: Full=Pore targeting complex 97 kDa subunit;AltName: Full=SCG; OS=Mus musculus (Mouse). GN=Name=Kpnb1; Synonyms=Impnb; PE=1: Evidence at protein level;	TrEMBL best hit: B9SJT7
Fructose	Pbr037043.1	2016	LG14	hk0953	GO: GO:0009058; biosynthetic process; Biological Process	IPR: IPR001296; Glycosyl transferase, group 1. IPR013534; Starch synthase, catalytic domain	KEGG best hit desc: similar to granule-bound starch synthase; K13679 granule-bound starch synthase [EC:2.4.1.242]	sp|Q43784|RecName: Full=Granule-bound starch synthase 1, chloroplastic/amyloplastic;AltName: Full=Granule-bound starch synthase I;Flags: Precursor; OS=Manihot esculenta (Cassava) (Jatropha manihot). GN=Name=WAXY; Synonyms=GBSS; PE=2: Evidence at transcript level;	TrEMBL best hit: B2LUN5
Fructose	Pbr031414.1	2016	LG16	hk0792	GO: GO:0005484; SNAP receptor activity; Molecular Function. GO:0005515; protein binding; Molecular Function. GO:0006886; intracellular protein transport; Biological Process. GO:0016020; membrane; Cellular Component. GO:0016192; vesicle-mediated transport; Biological Process	IPR: IPR000727; Target SNARE coiled-coil domain. IPR006011; Syntaxin, N-terminal. IPR006012; Syntaxin/epimorphin, conserved site. IPR010989; t-SNARE	KEGG best hit desc: VAM3; VAM3; SNAP receptor; K08488 syntaxin 7	sp|P93654|RecName: Full=Syntaxin-22;AltName: Full=Protein SHOOT GRAVITROPISM 3; OS=Arabidopsis thaliana (Mouse-ear cress). GN=Name=SYP22; Synonyms=SGR3, VAM3; OrderedLocusNames=At5g46860;ORFNames=MSD23.9; PE=1: Evidence at protein level;	TrEMBL best hit: A5BYQ4
Fructose	Pbr013385.1	2016	LG2	np0010	GO: GO:0005634; nucleus; Cellular Component. GO:0006333; chromatin assembly or disassembly; Biological Process	IPR: IPR006818; Histone chaperone, ASF1-like	KEGG best hit desc: hypothetical protein LOC100266239; K10753 histone chaperone ASF1	sp|Q9C9M6|RecName: Full=Probable histone chaperone ASF1A;AltName: Full=Anti-silencing function protein 1-like protein a;AltName: Full=S-locus protein 7;AltName: Full=Silencing group A protein 2; OS=Arabidopsis thaliana (Mouse-ear cress). GN=Name=ASF1A; Synonyms=SGA2, SP7; OrderedLocusNames=At1g66740;ORFNames=F4N21.13; PE=2: Evidence at transcript level;	TrEMBL best hit: A5AT73
Fructose	Pbr013419.1	2016	LG2	np0010	GO: NA	IPR: IPR013658; SMP-30/Gluconolaconase/LRE-like region	KEGG best hit desc: NA	sp: NA	TrEMBL best hit: B9MUQ7
Fructose	Pbr013421.1	2016	LG2	np0010	GO: NA	IPR: NA	KEGG best hit desc: NA	sp: NA	TrEMBL best hit: NA
Fructose	Pbr004805.1	2016	LG3	np0335	GO: GO:0005622; intracellular; Cellular Component. GO:0008270; zinc ion binding; Molecular Function	IPR: IPR007087; Zinc finger, C2H2-type	KEGG best hit desc: NA	sp|Q6V9I6|RecName: Full=Histone deacetylase HDT1;AltName: Full=Histone deacetylase 2a;AltName: Full=ScHD2a; OS=Solanum chacoense (Chaco potato). GN=Name=HDT1; Synonyms=HD2A; PE=2: Evidence at transcript level;	TrEMBL best hit: C6TGQ0
Fructose	Pbr004825.1	2016	LG3	np0336	GO: GO:0003676; nucleic acid binding; Molecular Function. GO:0003677; DNA binding; Molecular Function. GO:0004386; helicase activity; Molecular Function. GO:0005524; ATP binding; Molecular Function. GO:0016817; hydrolase activity, acting on acid anhydrides; Molecular Function	IPR: IPR000330; SNF2-related. IPR001650; Helicase, C-terminal. IPR014001; DEAD-like helicase. IPR020838; DNA binding domain, INO80	KEGG best hit desc: hypothetical protein LOC100250397; K11665 DNA helicase INO80 [EC:3.6.4.12]	sp|Q8RXS6; Q9M2L7|RecName: Full=DNA helicase INO80;AltName: Full=Putative DNA helicase INO80 complex homolog 1; OS=Arabidopsis thaliana (Mouse-ear cress). GN=Name=INO80; OrderedLocusNames=At3g57300; ORFNames=F28O9.150; PE=2: Evidence at transcript level;	TrEMBL best hit: D7THS3
Fructose	Pbr004830.2	2016	LG3	np0336	GO: GO:0000166; nucleotide binding; Molecular Function. GO:0005524; ATP binding; Molecular Function. GO:0016020; membrane; Cellular Component. GO:0016887; ATPase activity; Molecular Function. GO:0017111; nucleoside-triphosphatase activity; Molecular Function	IPR: IPR003439; ABC transporter-like. IPR003593; ATPase, AAA+ type, core. IPR013525; ABC-2 type transporter. IPR013581; Plant PDR ABC transporter associated	KEGG best hit desc: ABC multidrug transporter (EC:3.6.3.-); K01552 [EC:3.6.3.-]	sp|Q2PCF1|RecName: Full=Pleiotropic drug resistance protein 2;AltName: Full=NpPDR2; OS=Nicotiana plumbaginifolia (Leadwort-leaved tobacco) (Tex-Mex tobacco). GN=Name=PDR2; PE=2: Evidence at transcript level;	TrEMBL best hit: F6GW39
Fructose	Pbr008846.1	2016	LG9	np0394	GO: GO:0003924; GTPase activity; Molecular Function. GO:0005525; GTP binding; Molecular Function. GO:0005622; intracellular; Cellular Component. GO:0006886; intracellular protein transport; Biological Process. GO:0006913; nucleocytoplasmic transport; Biological Process. GO:0007165; signal transduction; Biological Process. GO:0007264; small GTPase mediated signal transduction; Biological Process. …	IPR: IPR001806; Ras GTPase. IPR002041; Ran GTPase. IPR003577; Ras small GTPase, Ras type. IPR003578; Small GTPase, Rho type. IPR003579; Ras small GTPase, Rab type. IPR006688; ADP-ribosylation factor. IPR013753; Ras. IPR020851; Small GTPase	KEGG best hit desc: hypothetical protein; K07874 Ras-related protein Rab-1A	sp|Q05737|RecName: Full=GTP-binding protein YPTM2; OS=Zea mays (Maize). GN=Name=YPTM2; PE=2: Evidence at transcript level;	TrEMBL best hit: B7FH02
Glucose	Pbr006912.1	2015	LG11	lm0372	GO: GO:0004553; hydrolase activity, hydrolyzing O-glycosyl compounds; Molecular Function. GO:0005975; carbohydrate metabolic process; Biological Process	IPR: IPR000490; Glycoside hydrolase, family 17. IPR017853; Glycoside hydrolase, superfamily	KEGG best hit desc: hypothetical protein; K01210 glucan 1,3-beta-glucosidase [EC:3.2.1.58]	sp|P52407|RecName: Full=Glucan endo-1,3-beta-glucosidase, basic vacuolar isoform;AltName: Full=(1->3)-beta-glucan endohydrolase;AltName: Full=Beta-1,3-endoglucanase;Contains: RecName: Full=Glucan endo-1,3-beta-glucosidase minor form 3;Contains: RecName: Full=Glucan endo-1,3-beta-glucosidase minor form 2;Contains: RecName: Full=Glucan endo-1,3-beta-glucosidase minor form 1;Contains: RecName: Full=…	TrEMBL best hit: Q6QCC8
Glucose	Pbr006922.1	2015	LG11	hk0319	GO: NA	IPR: IPR021825; Protein of unknown function DUF3411	KEGG best hit desc: cl24605_1; LOC100275802; K07562 nonsense-mediated mRNA decay protein 3	sp: NA	TrEMBL best hit: E5GBT0
Glucose	Pbr006925.2	2015	LG11	hk0319	GO: GO:0005515; protein binding; Molecular Function	IPR: IPR001870; B302/SPRY domain. IPR003877; SPla/RYanodine receptor SPRY. IPR008985; Concanavalin A-like lectin/glucanase. IPR018355; SPla/RYanodine receptor subgroup	KEGG best hit desc: NV11598; similar to ubiquitin ligase; K12169 Kip1 ubiquitination-promoting complex protein 1 [EC:6.3.2.19]	sp|Q91X20; Q3UIF9; Q9Z2X4|RecName: Full=Set1/Ash2 histone methyltransferase complex subunit ASH2;AltName: Full=ASH2-like protein; OS=Mus musculus (Mouse). GN=Name=Ash2l; PE=1: Evidence at protein level;	TrEMBL best hit: B9GEU8
Glucose	Pbr006928.1	2015	LG11	hk0319	GO: GO:0005524; ATP binding; Molecular Function. GO:0016020; membrane; Cellular Component. GO:0016887; ATPase activity; Molecular Function	IPR: IPR003439; ABC transporter-like. IPR013525; ABC-2 type transporter. IPR017871; ABC transporter, conserved site	KEGG best hit desc: similar to ABC transporter ABCG2; K05681 ATP-binding cassette, subfamily G (WHITE), member 2	sp|Q8RWI9; Q9LJC3|RecName: Full=ABC transporter G family member 15;AltName: Full=White-brown complex homolog protein 15;AltName: Full=White-brown complex homolog protein 22; OS=Arabidopsis thaliana (Mouse-ear cress). GN=Name=ABCG15; Synonyms=WBC15, WBC22; OrderedLocusNames=At3g21090;ORFNames=MSA6.13; PE=2: Evidence at transcript level;	TrEMBL best hit: B9GEU6
Glucose	Pbr006940.1	2015	LG11	hk0319	GO: GO:0003723; RNA binding; Molecular Function. GO:0003735; structural constituent of ribosome; Molecular Function. GO:0005622; intracellular; Cellular Component. GO:0005840; ribosome; Cellular Component. GO:0006412; translation; Biological Process	IPR: IPR000851; Ribosomal protein S5. IPR005324; Ribosomal protein S5, C-terminal. IPR013810; Ribosomal protein S5, N-terminal. IPR018192; Ribosomal protein S5, N-terminal, conserved site. IPR020568; Ribosomal protein S5 domain 2-type fold	KEGG best hit desc: 40S ribosomal protein S2, putative; K02981 small subunit ribosomal protein S2e	sp|Q9SCM3|RecName: Full=40S ribosomal protein S2-4; OS=Arabidopsis thaliana (Mouse-ear cress). GN=Name=RPS2D; OrderedLocusNames=At3g57490; ORFNames=T8H10.90; PE=2: Evidence at transcript level;	TrEMBL best hit: B9RIB2
Glucose	Pbr029390.3	2015	LG11	hk0735	GO: GO:0000785; chromatin; Cellular Component. GO:0003676; nucleic acid binding; Molecular Function. GO:0003677; DNA binding; Molecular Function. GO:0003682; chromatin binding; Molecular Function. GO:0004386; helicase activity; Molecular Function. GO:0005524; ATP binding; Molecular Function. GO:0005634; nucleus; Cellular Component. GO:0006333; chromatin assembly or disassembly; Biological Process	IPR: IPR000330; SNF2-related. IPR000953; Chromo domain. IPR001650; Helicase, C-terminal. IPR014001; DEAD-like helicase. IPR016197; Chromo domain-like	KEGG best hit desc: hypothetical protein LOC100261898; K11367 chromodomain-helicase-DNA-binding protein 1 [EC:3.6.4.12]	sp|O14647; C6G482; Q96IP5|RecName: Full=Chromodomain-helicase-DNA-binding protein 2;AltName: Full=ATP-dependent helicase CHD2; OS=Homo sapiens (Human). GN=Name=CHD2; PE=1: Evidence at protein level;	TrEMBL best hit: F6HA08
Glucose	Pbr010119.1	2015	LG13	np0420	GO: GO:0005216; ion channel activity; Molecular Function. GO:0006811; ion transport; Biological Process. GO:0016020; membrane; Cellular Component. GO:0055085; transmembrane transport; Biological Process	IPR: IPR005821; Ion transport	KEGG best hit desc: ATCNGC14; calmodulin binding / cyclic nucleotide binding / ion channel; K05391 cyclic nucleotide gated channel, other eukaryote	sp|Q9SJA4; Q0WS20|RecName: Full=Probable cyclic nucleotide-gated ion channel 14;AltName: Full=Cyclic nucleotide- and calmodulin-regulated ion channel 14; OS=Arabidopsis thaliana (Mouse-ear cress). GN=Name=CNGC14; OrderedLocusNames=At2g24610; ORFNames=F25P17.9; PE=2: Evidence at transcript level;	TrEMBL best hit: A5B4V4
Glucose	Pbr004685.1	2015	LG15	lm0341	GO: GO:0003824; catalytic activity; Molecular Function. GO:0008152; metabolic process; Biological Process. GO:0016624; oxidoreductase activity, acting on the aldehyde or oxo group of donors, disulfide as acceptor; Molecular Function	IPR: IPR001017; Dehydrogenase, E1 component. IPR005475; Transketolase-like, pyrimidine-binding domain. IPR005476; Transketolase, C-terminal. IPR009014; Transketolase, C-terminal/Pyruvate-ferredoxin oxidoreductase, domain II. IPR020826; Transketolase binding site	KEGG best hit desc: 1-deoxyxylulose-5-phosphate synthase, putative (EC:2.2.1.7); K01662 1-deoxy-D-xylulose-5-phosphate synthase [EC:2.2.1.7]	sp|O22567; Q0DI85; Q5TKB6; Q6I573|RecName: Full=1-deoxy-D-xylulose-5-phosphate synthase 1, chloroplastic;Flags: Precursor; OS=Oryza sativa subsp. japonica (Rice). GN=Name=CLA1; OrderedLocusNames=Os05g0408900, LOC_Os05g33840;ORFNames=OSJNBb0014K18.8, P0040B10.17; PE=2: Evidence at transcript level;	TrEMBL best hit: A1XP41
Glucose	Pbr004697.2	2015	LG15	lm0341	GO: GO:0003824; catalytic activity; Molecular Function. GO:0008152; metabolic process; Biological Process	IPR: IPR000868; Isochorismatase-like	KEGG best hit desc: NA	sp|O32091|RecName: Full=Uncharacterized isochorismatase family protein PncA; OS=Bacillus subtilis (strain 168). GN=Name=pncA; Synonyms=yueJ; OrderedLocusNames=BSU31760; PE=3: Inferred from homology;	TrEMBL best hit: B9H6P1
Glucose	Pbr028894.2	2015	LG15	np0849	GO: GO:0004871; signal transducer activity; Molecular Function. GO:0005515; protein binding; Molecular Function. GO:0009416; response to light stimulus; Biological Process	IPR: IPR000210; BTB/POZ-like. IPR004249; NPH3. IPR011333; BTB/POZ fold	KEGG best hit desc: NA	sp|Q9LFU0|RecName: Full=BTB/POZ domain-containing protein DOT3;AltName: Full=Protein DEFECTIVELY ORGANIZED TRIBUTARIES 3 {ECO:0000303|PubMed:18643975}; OS=Arabidopsis thaliana (Mouse-ear cress). GN=Name=DOT3 {ECO:0000303|PubMed:18643975}; OrderedLocusNames=At5g10250;ORFNames=F18D22.20; PE=2: Evidence at transcript level;	TrEMBL best hit: B9SZ41
Glucose	Pbr028901.2	2015	LG15	np0849	GO: GO:0004221; ubiquitin thiolesterase activity; Molecular Function. GO:0006511; ubiquitin-dependent protein catabolic process; Biological Process	IPR: IPR001394; Peptidase C19, ubiquitin carboxyl-terminal hydrolase 2. IPR018200; Peptidase C19, ubiquitin carboxyl-terminal hydrolase 2, conserved site	KEGG best hit desc: hypothetical protein LOC100253110; K11842 ubiquitin carboxyl-terminal hydrolase 12/46 [EC:3.1.2.15]	sp|O24454|RecName: Full=Ubiquitin carboxyl-terminal hydrolase 3;AltName: Full=Deubiquitinating enzyme 3;AltName: Full=Ubiquitin thioesterase 3;AltName: Full=Ubiquitin-specific-processing protease 3; OS=Arabidopsis thaliana (Mouse-ear cress). GN=Name=UBP3; OrderedLocusNames=At4g39910; ORFNames=T5J17.80; PE=1: Evidence at protein level;	TrEMBL best hit: F6HWM1
Glucose	Pbr031818.1	2015	LG15	np0938	GO: GO:0000139; Golgi membrane; Cellular Component. GO:0005351; sugar:hydrogen symporter activity; Molecular Function. GO:0008643; carbohydrate transport; Biological Process. GO:0016021; integral to membrane; Cellular Component	IPR: IPR007271; Nucleotide-sugar transporter	KEGG best hit desc: NA	sp|Q6AXR5|RecName: Full=UDP-N-acetylglucosamine transporter;AltName: Full=Golgi UDP-GlcNAc transporter;AltName: Full=Solute carrier family 35 member A3; OS=Rattus norvegicus (Rat). GN=Name=Slc35a3; PE=2: Evidence at transcript level;	TrEMBL best hit: B9H4U1
Glucose	Pbr010162.1	2016	LG14	hk0371	GO: GO:0003676; nucleic acid binding; Molecular Function. GO:0016788; hydrolase activity, acting on ester bonds; Molecular Function	IPR: IPR002999; Tudor domain. IPR006021; Staphylococcal nuclease (SNase-like). IPR008191; Maternal tudor protein. IPR016071; Staphylococcal nuclease (SNase-like), OB-fold. IPR018351; Tudor subgroup	KEGG best hit desc: similar to 4SNc-Tudor domain protein; K13221 methylosome protein 50	sp|Q863B3; Q3MHZ9|RecName: Full=Staphylococcal nuclease domain-containing protein 1;AltName: Full=100 kDa coactivator;AltName: Full=p100 co-activator; OS=Bos taurus (Bovine). GN=Name=SND1; PE=1: Evidence at protein level;	TrEMBL best hit: E5GBL0
Glucose	Pbr010171.1	2016	LG14	hk0371	GO: GO:0003677; DNA binding; Molecular Function	IPR: IPR001005; SANT domain, DNA binding. IPR017877; MYB-like	KEGG best hit desc: NA	sp|Q39117; O48592; Q8LBM5|RecName: Full=Trihelix transcription factor GT-2;AltName: Full=Trihelix DNA-binding protein GT-2; OS=Arabidopsis thaliana (Mouse-ear cress). GN=Name=GT-2; OrderedLocusNames=At1g76890; ORFNames=F7O12.6; PE=2: Evidence at transcript level;	TrEMBL best hit: B9RYZ9
Glucose	Pbr010177.1	2016	LG14	hk0371	GO: GO:0005524; ATP binding; Molecular Function	IPR: IPR004000; Actin-like. IPR004001; Actin, conserved site. IPR020902; Actin/actin-like conserved site	KEGG best hit desc: hypothetical protein; K05692 actin beta/gamma 1	sp|P53492; P53495|RecName: Full=Actin-7;AltName: Full=Actin-2; OS=Arabidopsis thaliana (Mouse-ear cress). GN=Name=ACT7; OrderedLocusNames=At5g09810; ORFNames=MYH9.2; PE=1: Evidence at protein level;	TrEMBL best hit: Q9FUS4
Glucose	Pbr010332.1	2016	LG14	np0073	GO: GO:0000151; ubiquitin ligase complex; Cellular Component. GO:0004842; ubiquitin-protein ligase activity; Molecular Function. GO:0005488; binding; Molecular Function. GO:0016567; protein ubiquitination; Biological Process	IPR: IPR003613; U box domain. IPR016024; Armadillo-type fold	KEGG best hit desc: 23.m06509; tetratricopeptide repeat (TPR)-/ U-box domain-containing protein; K09561 STIP1 homology and U-box containing protein 1 [EC:6.3.2.19]	sp|Q9SF15; B9DGA6; F4J7H3|RecName: Full=E3 ubiquitin-protein ligase PUB24;AltName: Full=Plant U-box protein 24;AltName: Full=U-box domain-containing protein 24; OS=Arabidopsis thaliana (Mouse-ear cress). GN=Name=PUB24; OrderedLocusNames=At3g11840; ORFNames=F26K24.13; PE=1: Evidence at protein level;	TrEMBL best hit: B9H9K6
Glucose	Pbr010333.1	2016	LG14	np0073	GO: GO:0003700; sequence-specific DNA binding transcription factor activity; Molecular Function. GO:0005515; protein binding; Molecular Function. GO:0006355; regulation of transcription, DNA-dependent; Biological Process. GO:0043565; sequence-specific DNA binding; Molecular Function	IPR: IPR001356; Homeobox. IPR006563; POX. IPR009057; Homeodomain-like	KEGG best hit desc: PBX4; pre-B-cell leukemia homeobox 4; K09355 pre-B-cell leukemia transcription factor	sp|Q9SJ56; Q42302; Q94KL4|RecName: Full=BEL1-like homeodomain protein 1;AltName: Full=Protein EMBRYO SAC DEVELOPMENT ARREST 29; OS=Arabidopsis thaliana (Mouse-ear cress). GN=Name=BLH1; Synonyms=EDA29; OrderedLocusNames=At2g35940;ORFNames=F11F19.15; PE=1: Evidence at protein level;	TrEMBL best hit: B9SDI4
Glucose	Pbr010340.1	2016	LG14	np0073	GO: NA	IPR: IPR007053; NC	KEGG best hit desc: NA	sp: NA	TrEMBL best hit: B9H9A8
Glucose	Pbr010341.1	2016	LG14	np0073	GO: GO:0004672; protein kinase activity; Molecular Function. GO:0004674; protein serine/threonine kinase activity; Molecular Function. GO:0005515; protein binding; Molecular Function. GO:0005524; ATP binding; Molecular Function. GO:0006468; protein phosphorylation; Biological Process	IPR: IPR000719; Protein kinase, catalytic domain. IPR001611; Leucine-rich repeat. IPR002290; Serine/threonine-protein kinase domain. IPR003591; Leucine-rich repeat, typical subtype. IPR008271; Serine/threonine-protein kinase, active site. IPR011009; Protein kinase-like domain. IPR013210; Leucine-rich repeat-containing N-terminal, type 2. IPR017441; Protein kinase, ATP binding site. IPR017442; Ser…	KEGG best hit desc: TMK1; TMK1 (TRANSMEMBRANE KINASE 1); transmembrane receptor protein serine/threonine kinase; K00924 [EC:2.7.1.-]	sp|P43298; C0LGH9; Q84R13|RecName: Full=Receptor protein kinase TMK1 {ECO:0000303|PubMed:1332795};AltName: Full=BARK1-like kinase 1 {ECO:0000303|PubMed:23921992};AltName: Full=Transmembrane kinase 1 {ECO:0000303|PubMed:1332795};Flags: Precursor; OS=Arabidopsis thaliana (Mouse-ear cress). GN=Name=TMK1 {ECO:0000303|PubMed:1332795};Synonyms=BLK1 {ECO:0000303|PubMed:23921992};OrderedLocusNames=At1g66…	TrEMBL best hit: F6HKS3
Glucose	Pbr010355.1	2016	LG14	np0073	GO: NA	IPR: NA	KEGG best hit desc: NA	sp|Q8VZ13; Q9LMZ3; Q9SGE4|RecName: Full=Uncharacterized protein At1g08160; OS=Arabidopsis thaliana (Mouse-ear cress). GN=OrderedLocusNames=At1g08160; ORFNames=T23G18.2, T6D22.24; PE=2: Evidence at transcript level;	TrEMBL best hit: F6HHB7
Glucose	Pbr010362.1	2016	LG14	np0073	GO: GO:0004190; aspartic-type endopeptidase activity; Molecular Function. GO:0006508; proteolysis; Biological Process	IPR: IPR001461; Peptidase A1. IPR021109; Peptidase aspartic	KEGG best hit desc: aspartyl protease family protein; K00924 [EC:2.7.1.-]	sp|Q766C2|RecName: Full=Aspartic proteinase nepenthesin-2;AltName: Full=Nepenthesin-II;Flags: Precursor; OS=Nepenthes gracilis (Slender pitcher plant). GN=Name=nep2; PE=1: Evidence at protein level;	TrEMBL best hit: B9HBQ5
Glucose	Pbr010372.1	2016	LG14	np0073	GO: GO:0016881; acid-amino acid ligase activity; Molecular Function. GO:0043687; post-translational protein modification; Biological Process	IPR: IPR000608; Ubiquitin-conjugating enzyme, E2. IPR016135; Ubiquitin-conjugating enzyme/RWD-like	KEGG best hit desc: hypothetical protein; K10704 ubiquitin-conjugating enzyme E2 variant	sp|Q9SVD7; A8MSC0; Q3EAL0|RecName: Full=Ubiquitin-conjugating enzyme E2 variant 1D;AltName: Full=Protein MMS ZWEI HOMOLOG 4; OS=Arabidopsis thaliana (Mouse-ear cress). GN=Name=UEV1D; Synonyms=MMZ4; OrderedLocusNames=At3g52560;ORFNames=F22O6.60; PE=1: Evidence at protein level;	TrEMBL best hit: E9JFV5
Glucose	Pbr030402.3	2016	LG14	lm0896	GO: GO:0005515; protein binding; Molecular Function	IPR: IPR001680; WD40 repeat. IPR011046; WD40 repeat-like-containing domain. IPR017986; WD40-repeat-containing domain. IPR019781; WD40 repeat, subgroup. IPR019782; WD40 repeat 2	KEGG best hit desc: NA	sp: NA	TrEMBL best hit: B9S8J3
Glucose	Pbr035853.1	2016	LG14	lm0035	GO: NA	IPR: IPR008491; Protein of unknown function DUF773	KEGG best hit desc: NA	sp|Q9FG23; Q1JPM2|RecName: Full=CDK5RAP3-like protein; OS=Arabidopsis thaliana (Mouse-ear cress). GN=OrderedLocusNames=At5g06830; ORFNames=MPH15.20; PE=2: Evidence at transcript level;	TrEMBL best hit: F6HLK7
Glucose	Pbr037132.1	2016	LG14	hk0207	GO: GO:0004672; protein kinase activity; Molecular Function. GO:0004674; protein serine/threonine kinase activity; Molecular Function. GO:0005524; ATP binding; Molecular Function. GO:0006468; protein phosphorylation; Biological Process	IPR: IPR000719; Protein kinase, catalytic domain. IPR002290; Serine/threonine-protein kinase domain. IPR011009; Protein kinase-like domain. IPR017441; Protein kinase, ATP binding site. IPR017442; Serine/threonine-protein kinase-like domain. IPR020635; Tyrosine-protein kinase, catalytic domain	KEGG best hit desc: hypothetical protein; K08835 oxidative-stress responsive protein 1 [EC:2.7.11.1]	sp|Q551H4; Q869U1|RecName: Full=Serine/threonine-protein kinase fray2 {ECO:0000250|UniProtKB:O61125, ECO:0000312|EMBL:EAL69242.1};AltName: Full=STE20-like kinase fray2 {ECO:0000250|UniProtKB:O61125}; OS=Dictyostelium discoideum (Slime mold). GN=Name=fray2 {ECO:0000312|EMBL:EAL69242.1}; ORFNames=DDB_G0229911; PE=3: Inferred from homology;	TrEMBL best hit: D7TVQ3
Glucose	Pbr037143.1	2016	LG14	hk0207	GO: GO:0004672; protein kinase activity; Molecular Function. GO:0004674; protein serine/threonine kinase activity; Molecular Function. GO:0005524; ATP binding; Molecular Function. GO:0006468; protein phosphorylation; Biological Process	IPR: IPR000719; Protein kinase, catalytic domain. IPR002290; Serine/threonine-protein kinase domain. IPR008271; Serine/threonine-protein kinase, active site. IPR011009; Protein kinase-like domain. IPR017442; Serine/threonine-protein kinase-like domain. IPR020635; Tyrosine-protein kinase, catalytic domain	KEGG best hit desc: hypothetical protein; K08867 WNK lysine deficient protein kinase [EC:2.7.11.1]	sp|Q944Q0; Q8S8Y7; Q9FHY4|RecName: Full=Serine/threonine-protein kinase WNK8;AltName: Full=Protein kinase with no lysine 8; OS=Arabidopsis thaliana (Mouse-ear cress). GN=Name=WNK8; OrderedLocusNames=At5g41990; ORFNames=MJC20.9; PE=1: Evidence at protein level;	TrEMBL best hit: B9GXV6
Glucose	Pbr030313.1	2016	LG2	lm0894	GO: GO:0005488; binding; Molecular Function	IPR: IPR016024; Armadillo-type fold	KEGG best hit desc: NA	sp|Q5ZLT0|RecName: Full=Exportin-7; OS=Gallus gallus (Chicken). GN=Name=XPO7; ORFNames=RCJMB04_4p4; PE=2: Evidence at transcript level;	TrEMBL best hit: D7UD32
Malate	Pbr035903.1	2015	LG12	np0223	GO: NA	IPR: NA	KEGG best hit desc: NA	sp: NA	TrEMBL best hit: NA
Malate	Pbr005479.1	2015	LG2	lm0350	GO: GO:0020037; heme binding; Molecular Function	IPR: IPR001199; Cytochrome b5	KEGG best hit desc: hypothetical protein; K00287 dihydrofolate reductase [EC:1.5.1.3]	sp|Q9M2Z4; Q9XFM5|RecName: Full=Membrane steroid-binding protein 2;AltName: Full=Membrane-associated progesterone-binding protein 3 {ECO:0000303|Ref.5}; OS=Arabidopsis thaliana (Mouse-ear cress). GN=Name=MSBP2; Synonyms=MAPR3, MP2; OrderedLocusNames=At3g48890;ORFNames=T21J18.160 {ECO:0000312|EMBL:CAB87917.1}; PE=1: Evidence at protein level;	TrEMBL best hit: E5GBX8
Malate	Pbr005501.1	2015	LG2	lm0350	GO: GO:0004332; fructose-bisphosphate aldolase activity; Molecular Function. GO:0006096; glycolysis; Biological Process	IPR: IPR000741; Fructose-bisphosphate aldolase, class-I. IPR008586; Protein of unknown function DUF868, plant	KEGG best hit desc: hypothetical protein LOC100245998; K01623 fructose-bisphosphate aldolase, class I [EC:4.1.2.13]	sp|O65735|RecName: Full=Fructose-bisphosphate aldolase, cytoplasmic isozyme; OS=Cicer arietinum (Chickpea) (Garbanzo). GN=Name=ALDC; PE=2: Evidence at transcript level;	TrEMBL best hit: Q9SJQ9
Malate	Pbr005502.1	2015	LG2	lm0350	GO: GO:0004332; fructose-bisphosphate aldolase activity; Molecular Function. GO:0006096; glycolysis; Biological Process	IPR: IPR000741; Fructose-bisphosphate aldolase, class-I	KEGG best hit desc: fructose-bisphosphate aldolase, putative (EC:4.1.2.13); K01623 fructose-bisphosphate aldolase, class I [EC:4.1.2.13]	sp|P17784; Q07077; Q6QWQ3|RecName: Full=Fructose-bisphosphate aldolase cytoplasmic isozyme;AltName: Full=Gravity-specific protein GSC 233; OS=Oryza sativa subsp. japonica (Rice). GN=Name=FBA; OrderedLocusNames=Os05g0402700, LOC_Os05g33380;ORFNames=OSJNBa0035J16.18, OSJNBb0006J12.6; PE=1: Evidence at protein level;	TrEMBL best hit: Q9FUG7
Malate	Pbr002501.1	2015	LG5	hk0272	GO: GO:0003677; DNA binding; Molecular Function. GO:0005515; protein binding; Molecular Function	IPR: IPR001005; SANT domain, DNA binding. IPR009057; Homeodomain-like. IPR014778; Myb, DNA-binding. IPR015495; Myb transcription factor. IPR017930; Transcription regulator HTH, Myb-type, DNA-binding	KEGG best hit desc: MYB127; hypothetical protein; K09422 myb proto-oncogene protein, plant	sp|Q8LPH6; O22685; O65249; Q9SBF4|RecName: Full=Transcription factor MYB86;AltName: Full=Myb homolog 4;AltName: Full=Myb-related protein 86; OS=Arabidopsis thaliana (Mouse-ear cress). GN=Name=MYB86; Synonyms=MYB4; OrderedLocusNames=At5g26660;ORFNames=F21E10.4; PE=2: Evidence at transcript level;	TrEMBL best hit: B9GYG9
Malate	Pbr005470.1	2015	LG5	hk1312	GO: GO:0004497; monooxygenase activity; Molecular Function. GO:0005506; iron ion binding; Molecular Function. GO:0009055; electron carrier activity; Molecular Function. GO:0020037; heme binding; Molecular Function	IPR: IPR001128; Cytochrome P450. IPR002403; Cytochrome P450, E-class, group IV. IPR017972; Cytochrome P450, conserved site	KEGG best hit desc: hypothetical protein LOC100241065; K09587 cytochrome P450, family 90, subfamily B, polypeptide 1 (steroid 22-alpha-hydroxylase) [EC:1.14.13.-]	sp|O64989; Q9SCQ9|RecName: Full=Cytochrome P450 90B1;AltName: Full=Protein DWARF 4;AltName: Full=Steroid 22-alpha-hydroxylase; OS=Arabidopsis thaliana (Mouse-ear cress). GN=Name=CYP90B1; Synonyms=DWF4; OrderedLocusNames=At3g50660;ORFNames=T3A5.40; PE=1: Evidence at protein level;	TrEMBL best hit: B9HEW2
Malate	Pbr025208.1	2015	LG5	hk0023	GO: NA	IPR: NA	KEGG best hit desc: NA	sp: NA	TrEMBL best hit: B9SG17
Malate	Pbr037930.1	2015	LG5	lm1152	GO: GO:0004568; chitinase activity; Molecular Function. GO:0006032; chitin catabolic process; Biological Process. GO:0008061; chitin binding; Molecular Function. GO:0016998; cell wall macromolecule catabolic process; Biological Process	IPR: IPR000726; Glycoside hydrolase, family 19, catalytic. IPR001002; Chitin-binding, type 1. IPR018371; Chitin-binding, type 1, conserved site. IPR023346; Lysozyme-like domain	KEGG best hit desc: ATHCHIB (ARABIDOPSIS THALIANA BASIC CHITINASE); chitinase; K01183 chitinase [EC:3.2.1.14]	sp|P36907|RecName: Full=Endochitinase;Flags: Precursor; OS=Pisum sativum (Garden pea). GN= PE=2: Evidence at transcript level;	TrEMBL best hit: B9VQ31
Malate	Pbr037944.1	2015	LG5	lm1152	GO: GO:0005634; nucleus; Cellular Component	IPR: IPR004367; Cyclin, C-terminal. IPR006670; Cyclin. IPR006671; Cyclin, N-terminal. IPR011028; Cyclin-like	KEGG best hit desc: hypothetical protein; K05868 cyclin B	sp|P46277|RecName: Full=G2/mitotic-specific cyclin-1;AltName: Full=B-like cyclin;AltName: Full=CycMs1; OS=Medicago sativa subsp. varia (Alfalfa) (Medicago varia). GN= PE=2: Evidence at transcript level;	TrEMBL best hit: D3XL58
Malate	Pbr005167.1	2016	LG9	lm0347	GO: NA	IPR: NA	KEGG best hit desc: NA	sp|Q9NVX0; C9JH36; Q9H9B3|RecName: Full=HAUS augmin-like complex subunit 2;AltName: Full=Centrosomal protein of 27 kDa; OS=Homo sapiens (Human). GN=Name=HAUS2; Synonyms=C15orf25, CEP27; PE=1: Evidence at protein level;	TrEMBL best hit: F6HIE5
Malate	Pbr005211.1	2016	LG9	lm0346	GO: GO:0005515; protein binding; Molecular Function	IPR: IPR000048; IQ motif, EF-hand binding site	KEGG best hit desc: NA	sp|Q9SF32|RecName: Full=Protein IQ-DOMAIN 1; OS=Arabidopsis thaliana (Mouse-ear cress). GN=Name=IQD1; OrderedLocusNames=At3g09710; ORFNames=F11F8.30; PE=1: Evidence at protein level;	TrEMBL best hit: B9IAM5
Malate	Pbr005212.1	2016	LG9	lm0346	GO: NA	IPR: NA	KEGG best hit desc: NA	sp: NA	TrEMBL best hit: F6HI94
Malate	Pbr005219.1	2016	LG9	lm0346	GO: GO:0005509; calcium ion binding; Molecular Function	IPR: IPR002048; Calcium-binding EF-hand. IPR018247; EF-Hand 1, calcium-binding site. IPR018249; EF-HAND 2	KEGG best hit desc: NA	sp: NA	TrEMBL best hit: F6HI95
Malate	Pbr018080.1	2016	LG9	lm0103	GO: GO:0004601; peroxidase activity; Molecular Function. GO:0006979; response to oxidative stress; Biological Process. GO:0020037; heme binding; Molecular Function. GO:0055114; oxidation-reduction process; Biological Process	IPR: IPR000823; Plant peroxidase. IPR002016; Haem peroxidase, plant/fungal/bacterial. IPR010255; Haem peroxidase. IPR019793; Peroxidases heam-ligand binding site. IPR019794; Peroxidase, active site	KEGG best hit desc: hypothetical protein; K00430 peroxidase [EC:1.11.1.7]	sp|O23044|RecName: Full=Peroxidase 3;AltName: Full=ATPRC;AltName: Full=RCI3A;AltName: Full=Rare cold-inducible protein;Flags: Precursor; OS=Arabidopsis thaliana (Mouse-ear cress). GN=Name=PER3; Synonyms=P3, RCI3; OrderedLocusNames=At1g05260;ORFNames=YUP8H12.13; PE=2: Evidence at transcript level;	TrEMBL best hit: B9HHF1
Malate	Pbr018164.1	2016	LG9	lm0102	GO: GO:0004045; aminoacyl-tRNA hydrolase activity; Molecular Function. GO:0004725; protein tyrosine phosphatase activity; Molecular Function. GO:0006412; translation; Biological Process. GO:0006470; protein dephosphorylation; Biological Process	IPR: IPR002833; Peptidyl-tRNA hydrolase, PTH2. IPR017867; Protein-tyrosine phosphatase, low molecular weight. IPR023476; Peptidyl-tRNA hydrolase II domain	KEGG best hit desc: c2orf79, MGC154811; chromosome 2 open reading frame 79; K04794 peptidyl-tRNA hydrolase, PTH2 family [EC:3.1.1.29]	sp|Q3SZ85|RecName: Full=Putative peptidyl-tRNA hydrolase PTRHD1;AltName: Full=Peptidyl-tRNA hydrolase domain-containing protein 1; OS=Bos taurus (Bovine). GN=Name=PTRHD1; PE=2: Evidence at transcript level;	TrEMBL best hit: B9ILE9
Oxalate	Pbr025751.1	2015	LG5	lm0785	GO: GO:0004871; signal transducer activity; Molecular Function. GO:0005515; protein binding; Molecular Function. GO:0009416; response to light stimulus; Biological Process	IPR: IPR000210; BTB/POZ-like. IPR004249; NPH3. IPR011333; BTB/POZ fold. IPR013069; BTB/POZ	KEGG best hit desc: NA	sp|O80970|RecName: Full=BTB/POZ domain-containing protein NPY2;AltName: Full=Protein NAKED PINS IN YUC MUTANTS 2; OS=Arabidopsis thaliana (Mouse-ear cress). GN=Name=NPY2; OrderedLocusNames=At2g14820; ORFNames=F26C24.4; PE=2: Evidence at transcript level;	TrEMBL best hit: B9HMY5
Oxalate	Pbr025761.1	2015	LG5	lm0785	GO: GO:0008270; zinc ion binding; Molecular Function	IPR: IPR001607; Zinc finger, UBP-type	KEGG best hit desc: histone deacetylase hda2 ; K11407 histone deacetylase 6/10 [EC:3.5.1.98]	sp|Q9UBN7; O94975; Q6NT75; Q7L3E5; Q96CY0|RecName: Full=Histone deacetylase 6; OS=Homo sapiens (Human). GN=Name=HDAC6; Synonyms=KIAA0901; ORFNames=JM21; PE=1: Evidence at protein level;	TrEMBL best hit: A9PBR2
Oxalate	Pbr025764.1	2015	LG5	lm0785	GO: NA	IPR: NA	KEGG best hit desc: NA	sp: NA	TrEMBL best hit: B9SNC4
Oxalate	Pbr025775.5	2015	LG5	lm0785	GO: NA	IPR: NA	KEGG best hit desc: NA	sp: NA	TrEMBL best hit: F6I0R5
Oxalate	Pbr026522.1	2015	LG8	lm0152	GO: NA	IPR: NA	KEGG best hit desc: NA	sp|Q8CIV2; Q68EE1; Q6KAN7; Q7TS84; Q8CIV1; Q99K29|RecName: Full=Membralin;AltName: Full=Transmembrane protein 259; OS=Mus musculus (Mouse). GN=Name=Tmem259; Synonyms=ORF61; PE=1: Evidence at protein level;	TrEMBL best hit: A5C4W2
Oxalate	Pbr027967.1	2016	LG11	lm0835	GO: NA	IPR: IPR021825; Protein of unknown function DUF3411	KEGG best hit desc: cl24605_1; LOC100275802; K07562 nonsense-mediated mRNA decay protein 3	sp: NA	TrEMBL best hit: F6GW60
Oxalate	Pbr027981.2	2016	LG11	lm0835	GO: NA	IPR: IPR003409; MORN motif	KEGG best hit desc: NA	sp: NA	TrEMBL best hit: D7SN57
Oxalate	Pbr030326.1	2016	LG11	lm0177	GO: NA	IPR: IPR006869; Domain of unknown function DUF547	KEGG best hit desc: protein kinase, putative; K08857 NIMA (never in mitosis gene a)-related kinase [EC:2.7.11.1]	sp: NA	TrEMBL best hit: B9HQD3
Quinate	Pbr001374.1	2015	LG1	hk0261	GO: NA	IPR: IPR022796; Chlorophyll A-B binding protein. IPR023329; Chlorophyll a/b binding protein domain	KEGG best hit desc: NA	sp: NA	TrEMBL best hit: B9P992
Quinate	Pbr001410.1	2015	LG1	hk0261	GO: NA	IPR: NA	KEGG best hit desc: NA	sp: NA	TrEMBL best hit: NA
Quinate	Pbr009373.1	2015	LG1	lm0068	GO: GO:0004553; hydrolase activity, hydrolyzing O-glycosyl compounds; Molecular Function. GO:0005975; carbohydrate metabolic process; Biological Process	IPR: IPR000490; Glycoside hydrolase, family 17. IPR012946; X8. IPR017853; Glycoside hydrolase, superfamily	KEGG best hit desc: hypothetical protein LOC100263145; K14489 arabidopsis histidine kinase 2/3/4 (cytokinin receptor) [EC:2.7.13.3]	sp|P52409|RecName: Full=Glucan endo-1,3-beta-glucosidase;AltName: Full=(1->3)-beta-glucan endohydrolase;AltName: Full=Beta-1,3-endoglucanase;Flags: Precursor; OS=Triticum aestivum (Wheat). GN=Name=GLC1; PE=2: Evidence at transcript level;	TrEMBL best hit: B9VQ36
Quinate	Pbr009374.2	2015	LG1	lm0068	GO: NA	IPR: NA	KEGG best hit desc: NA	sp: NA	TrEMBL best hit: NA
Quinate	Pbr009422.1	2015	LG1	lm0069	GO: NA	IPR: IPR000408; Regulator of chromosome condensation, RCC1. IPR009091; Regulator of chromosome condensation/beta-lactamase-inhibitor protein II	KEGG best hit desc: hect E3 ubiquitin ligase, putative; K10615 E3 ubiquitin-protein ligase HERC4 [EC:6.3.2.19]	sp|A6NED2; B2RTP9; Q29RX6|RecName: Full=RCC1 domain-containing protein 1; OS=Homo sapiens (Human). GN=Name=RCCD1; PE=1: Evidence at protein level;	TrEMBL best hit: F6HNU1
Quinate	Pbr009536.1	2015	LG1	lm0070	GO: GO:0006629; lipid metabolic process; Biological Process. GO:0016491; oxidoreductase activity; Molecular Function. GO:0016717; oxidoreductase activity, acting on paired donors, with oxidation of a pair of donors resulting in the reduction of molecular oxygen to two molecules of water; Molecular Function. GO:0055114; oxidation-reduction process; Biological Process	IPR: IPR005804; Fatty acid desaturase, type 1. IPR021863; Protein of unknown function DUF3474	KEGG best hit desc: omega-3 fatty acid desaturase; K10257 omega-3 fatty acid desaturase (delta-15 desaturase) [EC:1.14.19.-]	sp|P48619|RecName: Full=Omega-3 fatty acid desaturase, chloroplastic;Flags: Precursor; OS=Ricinus communis (Castor bean). GN=Name=FAD7A-1; PE=2: Evidence at transcript level;	TrEMBL best hit: Q6Q9W6
Quinate	Pbr009550.1	2015	LG1	lm0070	GO: GO:0000151; ubiquitin ligase complex; Cellular Component. GO:0004842; ubiquitin-protein ligase activity; Molecular Function. GO:0005488; binding; Molecular Function. GO:0005515; protein binding; Molecular Function. GO:0016567; protein ubiquitination; Biological Process	IPR: IPR000225; Armadillo. IPR003613; U box domain. IPR016024; Armadillo-type fold	KEGG best hit desc: hypothetical protein; K08332 vacuolar protein 8	sp|Q9SNC6|RecName: Full=U-box domain-containing protein 13;AltName: Full=Plant U-box protein 13; OS=Arabidopsis thaliana (Mouse-ear cress). GN=Name=PUB13; OrderedLocusNames=At3g46510; ORFNames=F12A12.30; PE=1: Evidence at protein level;	TrEMBL best hit: F6HCB0
Quinate	Pbr009568.1	2015	LG1	hk0067	GO: NA	IPR: IPR004253; Domain of unknown function DUF231, plant	KEGG best hit desc: NA	sp: NA	TrEMBL best hit: B9S472
Quinate	Pbr013902.1	2015	LG1	lm0503	GO: GO:0003700; sequence-specific DNA binding transcription factor activity; Molecular Function. GO:0005634; nucleus; Cellular Component. GO:0006355; regulation of transcription, DNA-dependent; Biological Process. GO:0043565; sequence-specific DNA binding; Molecular Function	IPR: IPR002100; Transcription factor, MADS-box. IPR002487; Transcription factor, K-box	KEGG best hit desc: Os02g0682200; K09264 MADS-box transcription factor, plant	sp|O64645|RecName: Full=MADS-box protein SOC1;AltName: Full=Agamous-like MADS-box protein AGL20;AltName: Full=Protein SUPPRESSOR OF CONSTANS OVEREXPRESSION 1; OS=Arabidopsis thaliana (Mouse-ear cress). GN=Name=SOC1; Synonyms=AGL20; OrderedLocusNames=At2g45660;ORFNames=F17K2.19; PE=1: Evidence at protein level;	TrEMBL best hit: Q09JE1
Quinate	Pbr013933.1	2015	LG1	lm0503	GO: GO:0006855; drug transmembrane transport; Biological Process. GO:0015238; drug transmembrane transporter activity; Molecular Function. GO:0015297; antiporter activity; Molecular Function. GO:0016020; membrane; Cellular Component. GO:0055085; transmembrane transport; Biological Process	IPR: IPR002528; Multi antimicrobial extrusion protein	KEGG best hit desc: NA	sp|Q3V050; B2RXN1; Q5SS46|RecName: Full=Multidrug and toxin extrusion protein 2;AltName: Full=H(+)/organic cation antiporter kidney-specific;AltName: Full=Solute carrier family 47 member 2; OS=Mus musculus (Mouse). GN=Name=Slc47a2; Synonyms=Mate2; PE=1: Evidence at protein level;	TrEMBL best hit: B9ID07
Quinate	Pbr017533.1	2015	LG1	lm0605	GO: GO:0003677; DNA binding; Molecular Function. GO:0005515; protein binding; Molecular Function	IPR: IPR001005; SANT domain, DNA binding. IPR009057; Homeodomain-like. IPR014778; Myb, DNA-binding. IPR015495; Myb transcription factor. IPR017930; Transcription regulator HTH, Myb-type, DNA-binding	KEGG best hit desc: hypothetical protein LOC100244033; K09422 myb proto-oncogene protein, plant	sp|Q50EX6|RecName: Full=Protein ODORANT1;AltName: Full=MYB-like protein ODO1; OS=Petunia hybrida (Petunia). GN=Name=ODO1; PE=2: Evidence at transcript level;	TrEMBL best hit: Q2LME5
Quinate	Pbr017537.1	2015	LG1	lm0605	GO: NA	IPR: IPR006766; Phosphate-induced protein 1	KEGG best hit desc: NA	sp: NA	TrEMBL best hit: A9P888
Quinate	Pbr022083.1	2015	LG1	lm0705	GO: GO:0003677; DNA binding; Molecular Function. GO:0003700; sequence-specific DNA binding transcription factor activity; Molecular Function. GO:0006355; regulation of transcription, DNA-dependent; Biological Process	IPR: IPR001471; Pathogenesis-related transcriptional factor/ERF, DNA-binding. IPR016177; DNA-binding, integrase-type	KEGG best hit desc: hypothetical protein LOC100246815; K09284 AP2-like factor, euAP2 lineage	sp|Q9SK03; O23109; Q3E7W2; Q9C5R2|RecName: Full=Ethylene-responsive transcription factor RAP2-7;AltName: Full=Protein RELATED TO APETALA2 7;AltName: Full=Protein TARGET OF EAT 1; OS=Arabidopsis thaliana (Mouse-ear cress). GN=Name=RAP2-7; Synonyms=TOE1; OrderedLocusNames=At2g28550;ORFNames=T17D12.11; PE=2: Evidence at transcript level;	TrEMBL best hit: D5L0Z6
Quinate	Pbr031318.1	2015	LG1	hk0789	GO: GO:0030001; metal ion transport; Biological Process. GO:0046872; metal ion binding; Molecular Function	IPR: IPR006121; Heavy metal transport/detoxification protein	KEGG best hit desc: NA	sp: NA	TrEMBL best hit: B9R9B4
Quinate	Pbr034863.1	2015	LG15	np0211	GO: GO:0003824; catalytic activity; Molecular Function. GO:0005992; trehalose biosynthetic process; Biological Process	IPR: IPR001830; Glycosyl transferase, family 20. IPR003337; Trehalose-phosphatase. IPR023214; HAD-like domain	KEGG best hit desc: trehalose-6-phosphate synthase, putative (EC:2.4.1.15 3.1.3.12); K00697 alpha,alpha-trehalose-phosphate synthase (UDP-forming) [EC:2.4.1.15]; K01087 trehalose-phosphatase [EC:3.1.3.12]	sp|O80738; Q0WP88|RecName: Full=Probable alpha,alpha-trehalose-phosphate synthase [UDP-forming] 10;AltName: Full=Trehalose-6-phosphate synthase 10; OS=Arabidopsis thaliana (Mouse-ear cress). GN=Name=TPS10; Synonyms=TPS3; OrderedLocusNames=At1g60140;ORFNames=T13D8.4; PE=2: Evidence at transcript level;	TrEMBL best hit: A5B8V9
Quinate	Pbr034877.1	2015	LG15	np0211	GO: GO:0006508; proteolysis; Biological Process. GO:0008234; cysteine-type peptidase activity; Molecular Function	IPR: IPR003653; Peptidase C48, SUMO/Sentrin/Ubl1	KEGG best hit desc: Ulp1 protease family, C-terminal catalytic domain containing protein; K08596 sentrin-specific protease 7 [EC:3.4.22.-]	sp|Q2PS26; O80745|RecName: Full=Ubiquitin-like-specific protease 1D;AltName: Full=Protein OVERLY TOLERANT TO SALT 1; OS=Arabidopsis thaliana (Mouse-ear cress). GN=Name=ULP1D; Synonyms=OTS1; OrderedLocusNames=At1g60220;ORFNames=T13D8.11; PE=1: Evidence at protein level;	TrEMBL best hit: B9SH87
Quinate	Pbr037397.1	2015	LG15	hk0208	GO: NA	IPR: IPR003676; Auxin responsive SAUR protein	KEGG best hit desc: SAUR9 - auxin-responsive SAUR family member; K14488 SAUR family protein	sp: NA	TrEMBL best hit: B9RR44
Quinate	Pbr037418.1	2015	LG15	hk0208	GO: GO:0005515; protein binding; Molecular Function	IPR: IPR010399; Tify. IPR018467; CO/COL/TOC1, conserved site	KEGG best hit desc: hypothetical protein; K13464 jasmonate ZIM domain-containing protein	sp|Q9LMA8; Q8LAG5; Q93Z09|RecName: Full=Protein TIFY 10A;AltName: Full=Jasmonate ZIM domain-containing protein 1; OS=Arabidopsis thaliana (Mouse-ear cress). GN=Name=TIFY10A; Synonyms=JAZ1; OrderedLocusNames=At1g19180;ORFNames=T29M8.5; PE=1: Evidence at protein level;	TrEMBL best hit: D8V3L7
Quinate	Pbr037428.1	2015	LG15	hk0208	GO: NA	IPR: IPR000007; Tubby, C-terminal. IPR007612; Protein of unknown function DUF567	KEGG best hit desc: NA	sp|Q9ZUF7|RecName: Full=Protein LURP-one-related 6; OS=Arabidopsis thaliana (Mouse-ear cress). GN=OrderedLocusNames=At2g05910; ORFNames=T6P5.11; PE=2: Evidence at transcript level;	TrEMBL best hit: B9MT01
Quinate	Pbr037429.2	2015	LG15	hk0208	GO: NA	IPR: NA	KEGG best hit desc: NA	sp: NA	TrEMBL best hit: B9IND4
Quinate	Pbr037432.1	2015	LG15	hk0208	GO: NA	IPR: NA	KEGG best hit desc: NA	sp: NA	TrEMBL best hit: NA
Quinate	Pbr037433.1	2015	LG15	hk0208	GO: GO:0004672; protein kinase activity; Molecular Function. GO:0004674; protein serine/threonine kinase activity; Molecular Function. GO:0005524; ATP binding; Molecular Function. GO:0006468; protein phosphorylation; Biological Process	IPR: IPR000719; Protein kinase, catalytic domain. IPR001245; Serine-threonine/tyrosine-protein kinase. IPR002290; Serine/threonine-protein kinase domain. IPR008271; Serine/threonine-protein kinase, active site. IPR011009; Protein kinase-like domain. IPR020635; Tyrosine-protein kinase, catalytic domain	KEGG best hit desc: hypothetical protein; K04733 interleukin-1 receptor-associated kinase 4 [EC:2.7.11.1]	sp|Q8GXZ3; Q9LFD4|RecName: Full=Serine/threonine-protein kinase At5g01020; OS=Arabidopsis thaliana (Mouse-ear cress). GN=OrderedLocusNames=At5g01020; ORFNames=F7J8.5; PE=1: Evidence at protein level;	TrEMBL best hit: B9MSZ4
Quinate	Pbr015644.1	2015	LG2	np0538	GO: NA	IPR: IPR005025; NADPH-dependent FMN reductase	KEGG best hit desc: similar to arsenic resistance protein (ArsH), putative; K11811 arsenical resistance protein ArsH	sp|Q9LK88; Q9XFI5|RecName: Full=NADPH:quinone oxidoreductase; OS=Arabidopsis thaliana (Mouse-ear cress). GN=Name=NQR; OrderedLocusNames=At3g27890; ORFNames=K16N12.13; PE=1: Evidence at protein level;	TrEMBL best hit: B9RG95
Quinate	Pbr015649.1	2015	LG2	np0538	GO: GO:0004190; aspartic-type endopeptidase activity; Molecular Function. GO:0006508; proteolysis; Biological Process	IPR: IPR001461; Peptidase A1. IPR021109; Peptidase aspartic	KEGG best hit desc: aspartyl protease family protein; K00924 [EC:2.7.1.-]	sp|Q766C3|RecName: Full=Aspartic proteinase nepenthesin-1;AltName: Full=Nepenthesin-I;Flags: Precursor; OS=Nepenthes gracilis (Slender pitcher plant). GN=Name=nep1; PE=1: Evidence at protein level;	TrEMBL best hit: B9RG92
Quinate	Pbr015657.1	2015	LG2	np0538	GO: GO:0003924; GTPase activity; Molecular Function. GO:0005525; GTP binding; Molecular Function	IPR: IPR000375; Dynamin central domain. IPR001401; Dynamin, GTPase domain. IPR003130; Dynamin GTPase effector. IPR020850; GTPase effector domain, GED. IPR022812; Dynamin	KEGG best hit desc: Dynamin central region family protein; K01528 dynamin GTPase [EC:3.6.5.5]	sp|Q9WVP9; Q922L4|RecName: Full=Interferon-induced GTP-binding protein Mx2;AltName: Full=Myxovirus resistance protein 2; OS=Mus musculus (Mouse). GN=Name=Mx2; PE=2: Evidence at transcript level;	TrEMBL best hit: B9RFU7
Quinate	Pbr009030.1	2016	LG10	np0398	GO: NA	IPR: NA	KEGG best hit desc: NA	sp: NA	TrEMBL best hit: NA
Quinate	Pbr009056.1	2016	LG10	np0398	GO: GO:0003677; DNA binding; Molecular Function. GO:0003700; sequence-specific DNA binding transcription factor activity; Molecular Function. GO:0006355; regulation of transcription, DNA-dependent; Biological Process	IPR: IPR001471; Pathogenesis-related transcriptional factor/ERF, DNA-binding. IPR016177; DNA-binding, integrase-type	KEGG best hit desc: ERF3; ERF3 (ETHYLENE RESPONSIVE ELEMENT BINDING FACTOR 3); DNA binding / protein binding / transcription factor/ transcription repressor; K09286 EREBP-like factor	sp|O80339; Q0WS49; Q1LYT1|RecName: Full=Ethylene-responsive transcription factor 3;AltName: Full=Ethylene-responsive element-binding factor 3; OS=Arabidopsis thaliana (Mouse-ear cress). GN=Name=ERF3; Synonyms=ERF-3, ERF082; OrderedLocusNames=At1g50640;ORFNames=F11F12.4, F17J6.16; PE=1: Evidence at protein level;	TrEMBL best hit: B9GS58
Quinate	Pbr037332.1	2016	LG15	hk0209	GO: GO:0003824; catalytic activity; Molecular Function	IPR: IPR001932; Protein phosphatase 2C-like. IPR014045; Protein phosphatase 2C, N-terminal. IPR015655; Protein phosphatase 2C	KEGG best hit desc: Os06g0597200; K01090 protein phosphatase [EC:3.1.3.16]	sp|Q9SD02|RecName: Full=Probable protein phosphatase 2C 47; OS=Arabidopsis thaliana (Mouse-ear cress). GN=OrderedLocusNames=At3g51470; ORFNames=F26O13.110; PE=1: Evidence at protein level;	TrEMBL best hit: B9S6W2
Quinate	Pbr037343.1	2016	LG15	hk0209	GO: GO:0016021; integral to membrane; Cellular Component. GO:0055085; transmembrane transport; Biological Process	IPR: IPR004776; Auxin efflux carrier	KEGG best hit desc: auxin:hydrogen symporter, putative; K07088	sp|P38355; D6VQT2; E9P8W6|RecName: Full=Uncharacterized transporter YBR287W; OS=Saccharomyces cerevisiae (strain ATCC 204508 / S288c) (Baker's yeast). GN=OrderedLocusNames=YBR287W; ORFNames=YBR2034; PE=1: Evidence at protein level;	TrEMBL best hit: D2SLN0
Quinate	Pbr037379.1	2016	LG15	hk0209	GO: GO:0004857; enzyme inhibitor activity; Molecular Function. GO:0005618; cell wall; Cellular Component. GO:0030599; pectinesterase activity; Molecular Function. GO:0042545; cell wall modification; Biological Process	IPR: IPR000070; Pectinesterase, catalytic. IPR006501; Pectinesterase inhibitor. IPR011050; Pectin lyase fold/virulence factor. IPR018040; Pectinesterase, active site	KEGG best hit desc: Pectinesterase-3 precursor, putative (EC:3.1.1.11); K01051 pectinesterase [EC:3.1.1.11]	sp|O48711; Q570D4|RecName: Full=Probable pectinesterase/pectinesterase inhibitor 12;Includes: RecName: Full=Pectinesterase inhibitor 12; AltName: Full=Pectin methylesterase inhibitor 12;Includes: RecName: Full=Pectinesterase 12; AltName: Full=Pectin methylesterase 12;Flags: Precursor; OS=Arabidopsis thaliana (Mouse-ear cress). GN=Name=PME12; Synonyms=ARATH12; OrderedLocusNames=At2g26440;ORFNames=…	TrEMBL best hit: C0SPH5
SCC	Pbr010997.1	2015	LG10	lm0447	GO: GO:0005509; calcium ion binding; Molecular Function	IPR: IPR002048; Calcium-binding EF-hand. IPR018247; EF-Hand 1, calcium-binding site. IPR018249; EF-HAND 2	KEGG best hit desc: NA	sp: NA	TrEMBL best hit: B9T715
SCC	Pbr011005.1	2015	LG10	lm0447	GO: NA	IPR: NA	KEGG best hit desc: NA	sp: NA	TrEMBL best hit: B9STD1
SCC	Pbr021600.1	2015	LG10	hk0583	GO: GO:0016884; carbon-nitrogen ligase activity, with glutamine as amido-N-donor; Molecular Function	IPR: IPR000120; Amidase	KEGG best hit desc: amidase family protein (EC:3.5.1.-); K01463 [EC:3.5.1.-]	sp|Q9URY4|RecName: Full=Putative amidase C869.01;Flags: Precursor; OS=Schizosaccharomyces pombe (strain 972 / ATCC 24843) (Fission yeast). GN=ORFNames=SPAC869.01; PE=3: Inferred from homology;	TrEMBL best hit: F6I120
SCC	Pbr031654.1	2015	LG10	np0931	GO: NA	IPR: IPR002885; Pentatricopeptide repeat	KEGG best hit desc: Cell division protein ftsH, putative (EC:3.6.4.3); K03798 cell division protease FtsH [EC:3.4.24.-]	sp|Q9STS9|RecName: Full=Putative pentatricopeptide repeat-containing protein At3g47840; OS=Arabidopsis thaliana (Mouse-ear cress). GN=Name=PCMP-E43; OrderedLocusNames=At3g47840; ORFNames=T23J7.170; PE=3: Inferred from homology;	TrEMBL best hit: B9HF38
SCC	Pbr005702.1	2015	LG11	lm1610	GO: NA	IPR: NA	KEGG best hit desc: NA	sp: NA	TrEMBL best hit: B9HPB2
SCC	Pbr005704.1	2015	LG11	lm1610	GO: NA	IPR: NA	KEGG best hit desc: NA	sp: NA	TrEMBL best hit: B9HPB3
SCC	Pbr027988.1	2015	LG11	lm0836	GO: GO:0003677; DNA binding; Molecular Function. GO:0005515; protein binding; Molecular Function	IPR: IPR001005; SANT domain, DNA binding. IPR009057; Homeodomain-like. IPR014778; Myb, DNA-binding. IPR017884; SANT, eukarya. IPR017930; Transcription regulator HTH, Myb-type, DNA-binding	KEGG best hit desc: mybH; SWIRM domain-containing protein; K11865 protein MYSM1	sp|Q2V9B0|RecName: Full=Transcription factor MYB1R1;AltName: Full=Myb-related protein R1 {ECO:0000303|PubMed:21030505}; OS=Solanum tuberosum (Potato). GN= PE=2: Evidence at transcript level;	TrEMBL best hit: A5BKF3
SCC	Pbr028007.1	2015	LG11	lm0836	GO: NA	IPR: IPR006943; Domain of unknown function DUF641, plant	KEGG best hit desc: hypothetical protein; K06636 structural maintenance of chromosome 1	sp: NA	TrEMBL best hit: B9S372
SCC	Pbr028222.1	2015	LG12	lm0843	GO: NA	IPR: IPR019587; Polyketide cyclase/dehydrase	KEGG best hit desc: hypothetical protein LOC100267073; K14496 abscisic acid receptor PYR/PYL family	sp|O80920|RecName: Full=Abscisic acid receptor PYL4;AltName: Full=ABI1-binding protein 2;AltName: Full=PYR1-like protein 4;AltName: Full=Regulatory components of ABA receptor 10; OS=Arabidopsis thaliana (Mouse-ear cress). GN=Name=PYL4; Synonyms=ABIP2, RCAR10; OrderedLocusNames=At2g38310;ORFNames=T19C21.20; PE=1: Evidence at protein level;	TrEMBL best hit: F6GXT6
SCC	Pbr028229.1	2015	LG12	lm0843	GO: NA	IPR: NA	KEGG best hit desc: NA	sp: NA	TrEMBL best hit: D7SQU5
SCC	Pbr029733.1	2015	LG12	np0868	GO: GO:0000287; magnesium ion binding; Molecular Function. GO:0008152; metabolic process; Biological Process. GO:0016829; lyase activity; Molecular Function	IPR: IPR001906; Terpene synthase-like. IPR005630; Terpene synthase, metal-binding domain. IPR008930; Terpenoid cylases/protein prenyltransferase alpha-alpha toroid. IPR008949; Terpenoid synthase	KEGG best hit desc: Casbene synthase, chloroplast precursor, putative (EC:4.2.3.8); K12929 casbene synthase [EC:4.2.3.8]	sp|Q39760|RecName: Full=(+)-delta-cadinene synthase isozyme XC14; OS=Gossypium arboreum (Tree cotton) (Gossypium nanking). GN= PE=2: Evidence at transcript level;	TrEMBL best hit: E0CT34
SCC	Pbr035878.1	2015	LG12	np0223	GO: NA	IPR: NA	KEGG best hit desc: NA	sp: NA	TrEMBL best hit: NA
SCC	Pbr035879.1	2015	LG12	np0223	GO: NA	IPR: NA	KEGG best hit desc: NA	sp: NA	TrEMBL best hit: F6HL75
SCC	Pbr035903.1	2015	LG12	np0223	GO: NA	IPR: NA	KEGG best hit desc: NA	sp: NA	TrEMBL best hit: NA
SCC	Pbr035922.1	2015	LG12	np0223	GO: NA	IPR: IPR021916; Protein of unknown function DUF3527	KEGG best hit desc: NA	sp: NA	TrEMBL best hit: B9HC71
SCC	Pbr035927.1	2015	LG12	lm0224	GO: GO:0003677; DNA binding; Molecular Function. GO:0005515; protein binding; Molecular Function	IPR: IPR001005; SANT domain, DNA binding. IPR009057; Homeodomain-like. IPR014778; Myb, DNA-binding. IPR015495; Myb transcription factor. IPR017930; Transcription regulator HTH, Myb-type, DNA-binding	KEGG best hit desc: hypothetical protein LOC100256309; K09422 myb proto-oncogene protein, plant	sp|Q9FDW1; Q39154; Q8LBC5; Q941B3; Q9SAM4|RecName: Full=Transcription factor MYB44;AltName: Full=Myb-related protein 44;AltName: Full=Myb-related protein R1; OS=Arabidopsis thaliana (Mouse-ear cress). GN=Name=MYB44; Synonyms=MYBR1; OrderedLocusNames=At5g67300;ORFNames=K8K14.2; PE=2: Evidence at transcript level;	TrEMBL best hit: D9ZJ63
SCC	Pbr035928.1	2015	LG12	lm0224	GO: GO:0004871; signal transducer activity; Molecular Function. GO:0007165; signal transduction; Biological Process	IPR: IPR000014; PAS	KEGG best hit desc: hypothetical protein; K08282 non-specific serine/threonine protein kinase [EC:2.7.11.1]	sp|O64511; Q3EC83; Q8W419; Q93VM4|RecName: Full=Protein TWIN LOV 1; OS=Arabidopsis thaliana (Mouse-ear cress). GN=Name=TLP1; Synonyms=FBX4, PLP; OrderedLocusNames=At2g02710;ORFNames=T20F6.15; PE=1: Evidence at protein level;	TrEMBL best hit: F6HPF4
SCC	Pbr035950.1	2015	LG12	lm0224	GO: NA	IPR: NA	KEGG best hit desc: NA	sp: NA	TrEMBL best hit: NA
SCC	Pbr035960.1	2015	LG12	lm0224	GO: GO:0005215; transporter activity; Molecular Function. GO:0006857; oligopeptide transport; Biological Process. GO:0016020; membrane; Cellular Component	IPR: IPR000109; Oligopeptide transporter. IPR016196; Major facilitator superfamily, general substrate transporter. IPR018456; PTR2 family proton/oligopeptide symporter, conserved site	KEGG best hit desc: hypothetical protein LOC100262103; K14638 solute carrier family 15 (peptide/histidine transporter), member 3/4	sp|Q9M390|RecName: Full=Protein NRT1/ PTR FAMILY 8.1;AltName: Full=Peptide transporter PTR1; OS=Arabidopsis thaliana (Mouse-ear cress). GN=Name=NPF8.1; Synonyms=PTR1; OrderedLocusNames=At3g54140;ORFNames=F24B22.100; PE=1: Evidence at protein level;	TrEMBL best hit: F6HKW9
SCC	Pbr035962.1	2015	LG12	lm0224	GO: GO:0005507; copper ion binding; Molecular Function. GO:0016491; oxidoreductase activity; Molecular Function. GO:0055114; oxidation-reduction process; Biological Process	IPR: IPR001117; Multicopper oxidase, type 1. IPR002355; Multicopper oxidase, copper-binding site. IPR008972; Cupredoxin. IPR011706; Multicopper oxidase, type 2. IPR011707; Multicopper oxidase, type 3	KEGG best hit desc: l-ascorbate oxidase, putative (EC:1.10.3.3); K00423 L-ascorbate oxidase [EC:1.10.3.3]	sp|O80434; Q940U7|RecName: Full=Laccase-4;AltName: Full=Benzenediol:oxygen oxidoreductase 4;AltName: Full=Diphenol oxidase 4;AltName: Full=Protein IRREGULAR XYLEM 12;AltName: Full=Urishiol oxidase 4;Flags: Precursor; OS=Arabidopsis thaliana (Mouse-ear cress). GN=Name=IRX12; Synonyms=LAC4; OrderedLocusNames=At2g38080;ORFNames=F16M14.1; PE=2: Evidence at transcript level;	TrEMBL best hit: B9IG56
SCC	Pbr035966.1	2015	LG12	lm0224	GO: GO:0016747; transferase activity, transferring acyl groups other than amino-acyl groups; Molecular Function	IPR: IPR003480; Transferase	KEGG best hit desc: hypothetical protein LOC100265530; K13065 shikimate O-hydroxycinnamoyltransferase [EC:2.3.1.133]	sp|Q9FF86|RecName: Full=BAHD acyltransferase DCR;AltName: Full=Protein DEFECTIVE IN CUTICULAR RIDGES;AltName: Full=Protein PERMEABLE LEAVES 3; OS=Arabidopsis thaliana (Mouse-ear cress). GN=Name=DCR; Synonyms=PEL3; OrderedLocusNames=At5g23940;ORFNames=MRO11.2; PE=2: Evidence at transcript level;	TrEMBL best hit: A5C5R1
SCC	Pbr037914.1	2015	LG12	np1142	GO: NA	IPR: IPR004910; Yippee-like protein	KEGG best hit desc: NA	sp|P59234|RecName: Full=Protein yippee-like; OS=Solanum tuberosum (Potato). GN= PE=2: Evidence at transcript level;	TrEMBL best hit: A5C287
SCC	Pbr037926.1	2015	LG12	np1142	GO: NA	IPR: NA	KEGG best hit desc: NA	sp: NA	TrEMBL best hit: NA
SCC	Pbr042886.1	2015	LG12	np0223	GO: NA	IPR: NA	KEGG best hit desc: NA	sp: NA	TrEMBL best hit: NA
SCC	Pbr000936.1	2015	LG14	hk1137	GO: NA	IPR: IPR003854; Gibberellin regulated protein	KEGG best hit desc: NA	sp|P27057|RecName: Full=Protein GAST1;Flags: Precursor; OS=Solanum lycopersicum (Tomato) (Lycopersicon esculentum). GN=Name=GAST1; PE=2: Evidence at transcript level;	TrEMBL best hit: Q5EDG3
SCC	Pbr002038.1	2015	LG14	np0303	GO: GO:0003700; sequence-specific DNA binding transcription factor activity; Molecular Function. GO:0005634; nucleus; Cellular Component. GO:0006355; regulation of transcription, DNA-dependent; Biological Process. GO:0043565; sequence-specific DNA binding; Molecular Function	IPR: IPR000232; Heat shock factor (HSF)-type, DNA-binding	KEGG best hit desc: transcription factor Hsf1; K09419 heat shock transcription factor, other eukaryote	sp|O22230|RecName: Full=Heat stress transcription factor B-3;AltName: Full=AtHsf-05; OS=Arabidopsis thaliana (Mouse-ear cress). GN=Name=HSFB3; Synonyms=HSF05; OrderedLocusNames=At2g41690;ORFNames=T32G6.21; PE=2: Evidence at transcript level;	TrEMBL best hit: D9ZJ33
SCC	Pbr003392.1	2015	LG14	lm1473	GO: NA	IPR: NA	KEGG best hit desc: NA	sp: NA	TrEMBL best hit: B9HAD2
SCC	Pbr004662.1	2015	LG14	np0333	GO: NA	IPR: NA	KEGG best hit desc: NA	sp: NA	TrEMBL best hit: B9SSC3
SCC	Pbr004663.1	2015	LG14	np0333	GO: GO:0005634; nucleus; Cellular Component. GO:0030528; transcription regulator activity; Molecular Function. GO:0045449; regulation of transcription; Biological Process	IPR: IPR001092; Helix-loop-helix DNA-binding domain. IPR011598; Helix-loop-helix DNA-binding	KEGG best hit desc: hypothetical protein; K13422 transcription factor MYC2	sp|Q9LSL1; Q0WPP5; Q8LEZ5|RecName: Full=Transcription factor bHLH93;AltName: Full=Basic helix-loop-helix protein 93;AltName: Full=Transcription factor EN 47;AltName: Full=bHLH transcription factor bHLH093; OS=Arabidopsis thaliana (Mouse-ear cress). GN=Name=BHLH93; Synonyms=EN47; OrderedLocusNames=At5g65640;ORFNames=K21L13.16; PE=1: Evidence at protein level;	TrEMBL best hit: A9YWR2
SCC	Pbr007831.1	2015	LG14	hk1396	GO: GO:0005515; protein binding; Molecular Function	IPR: IPR000008; C2 calcium-dependent membrane targeting. IPR008973; C2 calcium/lipid-binding domain, CaLB. IPR013583; Phosphoribosyltransferase C-terminal. IPR018029; C2 membrane targeting protein	KEGG best hit desc: RASA4; RAS p21 protein activator 4; K03008 DNA-directed RNA polymerase II subunit RPB11	sp|Q6DN14; Q6DN13; Q8N2W1; Q8NBA2; Q96LX0; Q9H6E8|RecName: Full=Multiple C2 and transmembrane domain-containing protein 1; OS=Homo sapiens (Human). GN=Name=MCTP1; PE=2: Evidence at transcript level;	TrEMBL best hit: F6GUA2
SCC	Pbr008583.1	2015	LG14	lm1778	GO: NA	IPR: NA	KEGG best hit desc: NA	sp: NA	TrEMBL best hit: NA
SCC	Pbr019236.1	2015	LG14	lm0656	GO: GO:0005515; protein binding; Molecular Function	IPR: IPR009057; Homeodomain-like. IPR014778; Myb, DNA-binding	KEGG best hit desc: ARR18; ARR18 (ARABIDOPSIS RESPONSE REGULATOR 18); transcription factor/ two-component response regulator; K14491 two-component response regulator ARR-B family	sp|Q9SAK5; B9DFC9; Q94AW3|RecName: Full=Myb family transcription factor APL;AltName: Full=Protein ALTERED PHLOEM DEVELOPMENT; OS=Arabidopsis thaliana (Mouse-ear cress). GN=Name=APL; OrderedLocusNames=At1g79430; ORFNames=T8K14.15; PE=2: Evidence at transcript level;	TrEMBL best hit: B9HAD3
SCC	Pbr019246.1	2015	LG14	lm0656	GO: GO:0006629; lipid metabolic process; Biological Process. GO:0016491; oxidoreductase activity; Molecular Function. GO:0016717; oxidoreductase activity, acting on paired donors, with oxidation of a pair of donors resulting in the reduction of molecular oxygen to two molecules of water; Molecular Function. GO:0055114; oxidation-reduction process; Biological Process	IPR: IPR005804; Fatty acid desaturase, type 1. IPR021863; Protein of unknown function DUF3474	KEGG best hit desc: omega-6 desaturase, endoplasmic reticulum (EC:1.14.99.33); K10256 omega-6 fatty acid desaturase (delta-12 desaturase) [EC:1.14.19.-]	sp|P48631|RecName: Full=Omega-6 fatty acid desaturase, endoplasmic reticulum isozyme 2; OS=Glycine max (Soybean) (Glycine hispida). GN=Name=FAD2-2; PE=2: Evidence at transcript level;	TrEMBL best hit: Q2HPG7
SCC	Pbr035772.1	2015	LG14	lm0037	GO: GO:0008152; metabolic process; Biological Process. GO:0016787; hydrolase activity; Molecular Function	IPR: IPR002168; Lipase, GDXG, active site. IPR013094; Alpha/beta hydrolase fold-3	KEGG best hit desc: GLP1; GLP1 GID1-like protein; K14493 gibberellin receptor GID1 [EC:3.-.-.-]	sp|Q0ZPV7|RecName: Full=Carboxylesterase 1; OS=Actinidia eriantha (Velvet vine) (Actinidia fulvicoma var. lanata). GN=Name=CXE1; PE=1: Evidence at protein level;	TrEMBL best hit: B9R9K0
SCC	Pbr010337.1	2016	LG14	np0073	GO: GO:0010044; response to aluminum ion; Biological Process	IPR: IPR020966; Malate transporter, aliminium toerance	KEGG best hit desc: NA	sp|Q9SRM9|RecName: Full=Aluminum-activated malate transporter 8; OS=Arabidopsis thaliana (Mouse-ear cress). GN=Name=ALMT8; OrderedLocusNames=At3g11680; ORFNames=T19F11.8; PE=3: Inferred from homology;	TrEMBL best hit: B9T6N3
SCC	Pbr010358.1	2016	LG14	np0073	GO: NA	IPR: NA	KEGG best hit desc: NA	sp: NA	TrEMBL best hit: D7TH64
SCC	Pbr010359.1	2016	LG14	np0073	GO: GO:0019538; protein metabolic process; Biological Process	IPR: IPR004176; Clp, N-terminal	KEGG best hit desc: heat shock protein ClpB; K03695 ATP-dependent Clp protease ATP-binding subunit ClpB	sp|P42730; Q8W4F2; Q9LE57|RecName: Full=Chaperone protein ClpB1;AltName: Full=ATP-dependent Clp protease ATP-binding subunit ClpB homolog 1;AltName: Full=Casein lytic proteinase B1;AltName: Full=Heat shock protein 101; OS=Arabidopsis thaliana (Mouse-ear cress). GN=Name=CLPB1; Synonyms=HOT1, HSP101; OrderedLocusNames=At1g74310;ORFNames=F1O17.2; PE=1: Evidence at protein level;	TrEMBL best hit: F6HKR6
SCC	Pbr035841.1	2016	LG14	lm0035	GO: GO:0005515; protein binding; Molecular Function	IPR: IPR009057; Homeodomain-like. IPR014778; Myb, DNA-binding. IPR017930; Transcription regulator HTH, Myb-type, DNA-binding	KEGG best hit desc: two-component system sensor histidine kinase/response regulator, putative; K14491 two-component response regulator ARR-B family	sp|Q9SAK5; B9DFC9; Q94AW3|RecName: Full=Myb family transcription factor APL;AltName: Full=Protein ALTERED PHLOEM DEVELOPMENT; OS=Arabidopsis thaliana (Mouse-ear cress). GN=Name=APL; OrderedLocusNames=At1g79430; ORFNames=T8K14.15; PE=2: Evidence at transcript level;	TrEMBL best hit: B9HAD3
SCC	Pbr035859.1	2016	LG14	lm0035	GO: GO:0005515; protein binding; Molecular Function	IPR: IPR000008; C2 calcium-dependent membrane targeting. IPR008973; C2 calcium/lipid-binding domain, CaLB. IPR013583; Phosphoribosyltransferase C-terminal. IPR018029; C2 membrane targeting protein	KEGG best hit desc: similar to phosphatidylserine decarboxylase Psd2; K01613 phosphatidylserine decarboxylase [EC:4.1.1.65]	sp|Q6DN14; Q6DN13; Q8N2W1; Q8NBA2; Q96LX0; Q9H6E8|RecName: Full=Multiple C2 and transmembrane domain-containing protein 1; OS=Homo sapiens (Human). GN=Name=MCTP1; PE=2: Evidence at transcript level;	TrEMBL best hit: Q9M2R0
SCC	Pbr035865.1	2016	LG14	lm0035	GO: NA	IPR: NA	KEGG best hit desc: NA	sp: NA	TrEMBL best hit: NA
SCC	Pbr035867.1	2016	LG14	lm0035	GO: GO:0005515; protein binding; Molecular Function	IPR: IPR000008; C2 calcium-dependent membrane targeting. IPR008973; C2 calcium/lipid-binding domain, CaLB. IPR013583; Phosphoribosyltransferase C-terminal. IPR018029; C2 membrane targeting protein	KEGG best hit desc: RASA4; RAS p21 protein activator 4; K03008 DNA-directed RNA polymerase II subunit RPB11	sp|Q6DN14; Q6DN13; Q8N2W1; Q8NBA2; Q96LX0; Q9H6E8|RecName: Full=Multiple C2 and transmembrane domain-containing protein 1; OS=Homo sapiens (Human). GN=Name=MCTP1; PE=2: Evidence at transcript level;	TrEMBL best hit: B9N6X0
SCC	Pbr035868.2	2016	LG14	lm0035	GO: NA	IPR: IPR019149; Protein of unknown function DUF2048	KEGG best hit desc: NA	sp|Q0P651; A1A4W8; A1A4W9; Q9H7A7|RecName: Full=Uncharacterized protein C4orf29;Flags: Precursor; OS=Homo sapiens (Human). GN=Name=C4orf29; PE=2: Evidence at transcript level;	TrEMBL best hit: A5BLQ0
SCC	Pbr035869.1	2016	LG14	lm0035	GO: NA	IPR: NA	KEGG best hit desc: NA	sp: NA	TrEMBL best hit: B9T2D4
SFW	Pbr005567.1	2015	LG11	lm1600	GO: GO:0008270; zinc ion binding; Molecular Function. GO:0016491; oxidoreductase activity; Molecular Function. GO:0055114; oxidation-reduction process; Biological Process	IPR: IPR002085; Alcohol dehydrogenase superfamily, zinc-containing. IPR011032; GroES-like. IPR013149; Alcohol dehydrogenase, C-terminal	KEGG best hit desc: hypothetical protein LOC100256090; K07119	sp|Q39172|RecName: Full=NADP-dependent alkenal double bond reductase P1; OS=Arabidopsis thaliana (Mouse-ear cress). GN=Name=P1; OrderedLocusNames=At5g16970; ORFNames=F2K13_120; PE=1: Evidence at protein level;	TrEMBL best hit: A5BKL3
SFW	Pbr001925.4	2015	LG14	lm0310	GO: GO:0005743; mitochondrial inner membrane; Cellular Component. GO:0008565; protein transporter activity; Molecular Function. GO:0015031; protein transport; Biological Process	IPR: IPR003397; Mitochondrial inner membrane translocase complex, subunit Tim17/22	KEGG best hit desc: NA	sp: NA	TrEMBL best hit: D7SHP8
SFW	Pbr001929.1	2015	LG14	lm0310	GO: GO:0003677; DNA binding; Molecular Function. GO:0004518; nuclease activity; Molecular Function. GO:0006289; nucleotide-excision repair; Biological Process	IPR: IPR001943; UvrB/UvrC protein. IPR007474; ApaG domain. IPR009055; UvrB, C-terminal UvrC-binding	KEGG best hit desc: hypothetical protein; K06195 ApaG protein	sp|Q8UI68; Q7D1H1|RecName: Full=Protein ApaG {ECO:0000255|HAMAP-Rule:MF_00791}; OS=Agrobacterium fabrum (strain C58 / ATCC 33970) (Agrobacteriumtumefaciens (strain C58)). GN=Name=apaG {ECO:0000255|HAMAP-Rule:MF_00791};OrderedLocusNames=Atu0431; ORFNames=AGR_C_759; PE=3: Inferred from homology;	TrEMBL best hit: F6GSM6
SFW	Pbr001931.1	2015	LG14	lm0310	GO: NA	IPR: NA	KEGG best hit desc: NA	sp: NA	TrEMBL best hit: NA
SFW	Pbr001955.1	2015	LG14	lm0310	GO: GO:0004672; protein kinase activity; Molecular Function. GO:0004674; protein serine/threonine kinase activity; Molecular Function. GO:0005524; ATP binding; Molecular Function. GO:0006468; protein phosphorylation; Biological Process	IPR: IPR000719; Protein kinase, catalytic domain. IPR001245; Serine-threonine/tyrosine-protein kinase. IPR002290; Serine/threonine-protein kinase domain. IPR008271; Serine/threonine-protein kinase, active site. IPR011009; Protein kinase-like domain. IPR020635; Tyrosine-protein kinase, catalytic domain	KEGG best hit desc: drkD; DRK subfamily protein kinase; K04424 sterile alpha motif and leucine zipper containing kinase AZK [EC:2.7.11.25]	sp|Q2MHE4; F4HYS2; Q9MAV2|RecName: Full=Serine/threonine-protein kinase HT1;AltName: Full=High leaf temperature protein 1; OS=Arabidopsis thaliana (Mouse-ear cress). GN=Name=HT1; OrderedLocusNames=At1g62400; ORFNames=F24O1.13; PE=1: Evidence at protein level;	TrEMBL best hit: F6GSR4
SFW	Pbr002025.1	2015	LG14	lm0311	GO: GO:0008152; metabolic process; Biological Process. GO:0016758; transferase activity, transferring hexosyl groups; Molecular Function	IPR: IPR002213; UDP-glucuronosyl/UDP-glucosyltransferase	KEGG best hit desc: hypothetical protein LOC100262460; K13495 cis-zeatin O-glucosyltransferase [EC:2.4.1.215]	sp|Q9ZSK5|RecName: Full=Zeatin O-glucosyltransferase;AltName: Full=Trans-zeatin O-beta-D-glucosyltransferase; OS=Phaseolus lunatus (Lima bean) (Phaseolus limensis). GN=Name=ZOG1; PE=2: Evidence at transcript level;	TrEMBL best hit: F6HKU5
SFW	Pbr002038.1	2015	LG14	lm0311	GO: GO:0003700; sequence-specific DNA binding transcription factor activity; Molecular Function. GO:0005634; nucleus; Cellular Component. GO:0006355; regulation of transcription, DNA-dependent; Biological Process. GO:0043565; sequence-specific DNA binding; Molecular Function	IPR: IPR000232; Heat shock factor (HSF)-type, DNA-binding	KEGG best hit desc: transcription factor Hsf1; K09419 heat shock transcription factor, other eukaryote	sp|O22230|RecName: Full=Heat stress transcription factor B-3;AltName: Full=AtHsf-05; OS=Arabidopsis thaliana (Mouse-ear cress). GN=Name=HSFB3; Synonyms=HSF05; OrderedLocusNames=At2g41690;ORFNames=T32G6.21; PE=2: Evidence at transcript level;	TrEMBL best hit: D9ZJ33
SFW	Pbr002045.1	2015	LG14	lm0311	GO: GO:0008152; metabolic process; Biological Process. GO:0016758; transferase activity, transferring hexosyl groups; Molecular Function	IPR: IPR002213; UDP-glucuronosyl/UDP-glucosyltransferase	KEGG best hit desc: hypothetical protein LOC100262460; K13495 cis-zeatin O-glucosyltransferase [EC:2.4.1.215]	sp|Q9ZSK5|RecName: Full=Zeatin O-glucosyltransferase;AltName: Full=Trans-zeatin O-beta-D-glucosyltransferase; OS=Phaseolus lunatus (Lima bean) (Phaseolus limensis). GN=Name=ZOG1; PE=2: Evidence at transcript level;	TrEMBL best hit: B9T1L8
SFW	Pbr002058.1	2015	LG14	lm0312	GO: GO:0004091; carboxylesterase activity; Molecular Function. GO:0016023; cytoplasmic membrane-bounded vesicle; Cellular Component. GO:0018738; S-formylglutathione hydrolase activity; Molecular Function	IPR: IPR000801; Putative esterase. IPR014186; S-formylglutathione hydrolase	KEGG best hit desc: hypothetical protein LOC100253701; K01070 S-formylglutathione hydrolase [EC:3.1.2.12]	sp|Q8LAS8; O22215|RecName: Full=S-formylglutathione hydrolase;AltName: Full=Esterase D; OS=Arabidopsis thaliana (Mouse-ear cress). GN=Name=SFGH; OrderedLocusNames=At2g41530; ORFNames=T32G6.5; PE=1: Evidence at protein level;	TrEMBL best hit: D7THS4
SFW	Pbr003969.1	2015	LG14	lm1512	GO: GO:0005515; protein binding; Molecular Function. GO:0006457; protein folding; Biological Process. GO:0031072; heat shock protein binding; Molecular Function. GO:0051082; unfolded protein binding; Molecular Function	IPR: IPR001623; Heat shock protein DnaJ, N-terminal. IPR003095; Heat shock protein DnaJ. IPR019734; Tetratricopeptide repeat	KEGG best hit desc: AGAP008985-PA; K09527 DnaJ homolog subfamily C member 7	sp|Q54IP0|RecName: Full=DnaJ homolog subfamily C member 7 homolog; OS=Dictyostelium discoideum (Slime mold). GN=Name=dnajc7; ORFNames=DDB_G0288639; PE=1: Evidence at protein level;	TrEMBL best hit: F6HS74
SFW	Pbr024235.1	2015	LG14	lm0755	GO: GO:0004672; protein kinase activity; Molecular Function. GO:0004674; protein serine/threonine kinase activity; Molecular Function. GO:0005515; protein binding; Molecular Function. GO:0005524; ATP binding; Molecular Function. GO:0006468; protein phosphorylation; Biological Process	IPR: IPR000719; Protein kinase, catalytic domain. IPR001611; Leucine-rich repeat. IPR002290; Serine/threonine-protein kinase domain. IPR003591; Leucine-rich repeat, typical subtype. IPR008271; Serine/threonine-protein kinase, active site. IPR011009; Protein kinase-like domain. IPR013210; Leucine-rich repeat-containing N-terminal, type 2. IPR017441; Protein kinase, ATP binding site. IPR017442; Ser…	KEGG best hit desc: EFR; EFR (EF-TU RECEPTOR); ATP binding / kinase/ protein serine/threonine kinase; K13428 LRR receptor-like serine/threonine-protein kinase EFR [EC:2.7.11.1]	sp|C0LGP4; Q8VZM3; Q9SN81|RecName: Full=Probable LRR receptor-like serine/threonine-protein kinase At3g47570;Flags: Precursor; OS=Arabidopsis thaliana (Mouse-ear cress). GN=OrderedLocusNames=At3g47570; ORFNames=F1P2.120; PE=2: Evidence at transcript level;	TrEMBL best hit: B9N7S9
SFW	Pbr024236.1	2015	LG14	lm0755	GO: GO:0004672; protein kinase activity; Molecular Function. GO:0005524; ATP binding; Molecular Function. GO:0006468; protein phosphorylation; Biological Process	IPR: IPR000719; Protein kinase, catalytic domain. IPR001245; Serine-threonine/tyrosine-protein kinase. IPR011009; Protein kinase-like domain. IPR017441; Protein kinase, ATP binding site	KEGG best hit desc: EFR; EFR (EF-TU RECEPTOR); ATP binding / kinase/ protein serine/threonine kinase; K13428 LRR receptor-like serine/threonine-protein kinase EFR [EC:2.7.11.1]	sp|C0LGP4; Q8VZM3; Q9SN81|RecName: Full=Probable LRR receptor-like serine/threonine-protein kinase At3g47570;Flags: Precursor; OS=Arabidopsis thaliana (Mouse-ear cress). GN=OrderedLocusNames=At3g47570; ORFNames=F1P2.120; PE=2: Evidence at transcript level;	TrEMBL best hit: F6HCE1
SFW	Pbr024241.1	2015	LG14	lm0755	GO: NA	IPR: IPR002068; Heat shock protein Hsp20	KEGG best hit desc: NA	sp: NA	TrEMBL best hit: B9RF37
SFW	Pbr024242.1	2015	LG14	lm0755	GO: GO:0004367; glycerol-3-phosphate dehydrogenase [NAD+] activity; Molecular Function. GO:0005737; cytoplasm; Cellular Component. GO:0005975; carbohydrate metabolic process; Biological Process. GO:0006072; glycerol-3-phosphate metabolic process; Biological Process. GO:0009331; glycerol-3-phosphate dehydrogenase complex; Cellular Component. GO:0016491; oxidoreductase activity; Molecular Function.…	IPR: IPR006109; Glycerol-3-phosphate dehydrogenase, NAD-dependent, C-terminal. IPR006168; Glycerol-3-phosphate dehydrogenase, NAD-dependent. IPR008927; 6-phosphogluconate dehydrogenase, C-terminal-like. IPR011128; Glycerol-3-phosphate dehydrogenase, NAD-dependent, N-terminal	KEGG best hit desc: hypothetical protein; K00006 glycerol-3-phosphate dehydrogenase (NAD+) [EC:1.1.1.8]	sp|Q0SE35|RecName: Full=Glycerol-3-phosphate dehydrogenase [NAD(P)+] 1 {ECO:0000255|HAMAP-Rule:MF_00394};AltName: Full=NAD(P)H-dependent glycerol-3-phosphate dehydrogenase 1 {ECO:0000255|HAMAP-Rule:MF_00394}; OS=Rhodococcus jostii (strain RHA1). GN=Name=gpsA1 {ECO:0000255|HAMAP-Rule:MF_00394};OrderedLocusNames=RHA1_ro02396; PE=3: Inferred from homology;	TrEMBL best hit: B9T6H7
SFW	Pbr024248.1	2015	LG14	lm0755	GO: NA	IPR: NA	KEGG best hit desc: NA	sp: NA	TrEMBL best hit: B9HKL1
SFW	Pbr024259.2	2015	LG14	lm0755	GO: GO:0003723; RNA binding; Molecular Function. GO:0006396; RNA processing; Biological Process. GO:0016779; nucleotidyltransferase activity; Molecular Function	IPR: IPR002646; Poly A polymerase, head domain	KEGG best hit desc: polynucleotide adenylyltransferase family protein; K00974 tRNA nucleotidyltransferase (CCA-adding enzyme) [EC:2.7.7.72 3.1.3.- 3.1.4.-]	sp|Q8Z9C3|RecName: Full=Poly(A) polymerase I {ECO:0000255|HAMAP-Rule:MF_00957}; OS=Salmonella typhi. GN=Name=pcnB {ECO:0000255|HAMAP-Rule:MF_00957};OrderedLocusNames=STY0209, t0192; PE=3: Inferred from homology;	TrEMBL best hit: B9RA84
SFW	Pbr026139.1	2015	LG14	lm0147	GO: GO:0003677; DNA binding; Molecular Function. GO:0003899; DNA-directed RNA polymerase activity; Molecular Function. GO:0006350; transcription; Biological Process	IPR: IPR006591; RNA polymerase Rbp10	KEGG best hit desc: DNA-directed RNA polymerases I, II, and III 7.0 kDa polypeptide, putative; K03009 DNA-directed RNA polymerases I, II, and III subunit RPABC4	sp|P53803; Q6IBD4|RecName: Full=DNA-directed RNA polymerases I, II, and III subunit RPABC4;AltName: Full=ABC10-alpha;AltName: Full=DNA-directed RNA polymerase II subunit K;AltName: Full=RNA polymerase II 7.0 kDa subunit;AltName: Full=RPB10alpha; OS=Homo sapiens (Human). GN=Name=POLR2K; PE=3: Inferred from homology;	TrEMBL best hit: B8AY54
SFW	Pbr026749.1	2015	LG14	hk0682	GO: NA	IPR: IPR007808; Protein of unknown function DUF701, zinc-binding putative	KEGG best hit desc: NA	sp|Q8LHP0; Q0D4E9|RecName: Full=Transcription elongation factor 1 homolog; OS=Oryza sativa subsp. japonica (Rice). GN=OrderedLocusNames=Os07g0631100 {ECO:0000312|EMBL:BAF22274.1},LOC_Os07g43730 {ECO:0000305};ORFNames=OsJ_25233 {ECO:0000312|EMBL:EAZ40760.1}, P0519E12.3; PE=3: Inferred from homology;	TrEMBL best hit: B9S937
SFW	Pbr026750.1	2015	LG14	hk0682	GO: GO:0003700; sequence-specific DNA binding transcription factor activity; Molecular Function. GO:0005515; protein binding; Molecular Function. GO:0006355; regulation of transcription, DNA-dependent; Biological Process. GO:0043565; sequence-specific DNA binding; Molecular Function	IPR: IPR001356; Homeobox. IPR009057; Homeodomain-like	KEGG best hit desc: NA	sp: NA	TrEMBL best hit: F6H1Z4
SFW	Pbr036867.1	2015	LG14	lm0238	GO: NA	IPR: NA	KEGG best hit desc: NA	sp: NA	TrEMBL best hit: B9I3V2
SFW	Pbr001860.1	2015	LG6	lm0309	GO: NA	IPR: NA	KEGG best hit desc: NA	sp: NA	TrEMBL best hit: NA
SFW	Pbr001865.1	2015	LG6	lm0309	GO: GO:0003735; structural constituent of ribosome; Molecular Function. GO:0005622; intracellular; Cellular Component. GO:0005840; ribosome; Cellular Component. GO:0006412; translation; Biological Process	IPR: IPR001857; Ribosomal protein L19. IPR008991; Translation protein SH3-like	KEGG best hit desc: NA	sp|P82413; Q9M4W1|RecName: Full=50S ribosomal protein L19, chloroplastic;AltName: Full=CL19;Flags: Precursor; OS=Spinacia oleracea (Spinach). GN=Name=RPL19; Synonyms=PRPL19; PE=1: Evidence at protein level;	TrEMBL best hit: B9S1T8
SFW	Pbr001881.1	2015	LG6	lm0309	GO: NA	IPR: NA	KEGG best hit desc: NA	sp: NA	TrEMBL best hit: F6GSH4
SFW	Pbr001906.1	2015	LG6	lm0309	GO: GO:0003676; nucleic acid binding; Molecular Function. GO:0005622; intracellular; Cellular Component	IPR: IPR000467; D111/G-patch	KEGG best hit desc: Hypothetical protein CBG12565; K13094 RNA-binding protein 5/10	sp|Q99KG3; Q3TIY0; Q3U5B8; Q3UKI8; Q80U75; Q8BTP8|RecName: Full=RNA-binding protein 10;AltName: Full=RNA-binding motif protein 10; OS=Mus musculus (Mouse). GN=Name=Rbm10; Synonyms=Kiaa0122; PE=1: Evidence at protein level;	TrEMBL best hit: D7SHL9
SFW	Pbr001909.1	2015	LG6	lm0309	GO: NA	IPR: IPR013255; Kinetochore-Ndc80 complex, subunit Spc25	KEGG best hit desc: hypothetical protein; K11550 kinetochore protein Spc25, animal type	sp|Q10430|RecName: Full=Kinetochore protein spc25; OS=Schizosaccharomyces pombe (strain 972 / ATCC 24843) (Fission yeast). GN=Name=spc25; ORFNames=SPCC188.04c; PE=1: Evidence at protein level;	TrEMBL best hit: D7SHM3
SFW	Pbr042653.1	2015	LG6	lm0309	GO: GO:0009055; electron carrier activity; Molecular Function. GO:0015035; protein disulfide oxidoreductase activity; Molecular Function. GO:0045454; cell redox homeostasis; Biological Process	IPR: IPR002109; Glutaredoxin. IPR012336; Thioredoxin-like fold. IPR014025; Glutaredoxin subgroup. IPR017937; Thioredoxin, conserved site	KEGG best hit desc: hypothetical protein LOC100260385; K03676 glutaredoxin 3	sp|Q8L8T2; Q8RXH1; Q9FM49|RecName: Full=Glutaredoxin-C1; OS=Arabidopsis thaliana (Mouse-ear cress). GN=Name=GRXC1; OrderedLocusNames=At5g63030; ORFNames=MJH22.9; PE=2: Evidence at transcript level;	TrEMBL best hit: F6GSM3
SFW	Pbr011616.1	2016	LG11	lm0457	GO: GO:0006915; apoptosis; Biological Process	IPR: IPR003103; Apoptosis regulator, Bcl-2 protein, BAG. IPR019955; Ubiquitin supergroup	KEGG best hit desc: NA	sp: NA	TrEMBL best hit: B9GGQ6
SFW	Pbr011996.2	2016	LG13	np0460	GO: NA	IPR: IPR008507; Protein of unknown function DUF789	KEGG best hit desc: NA	sp: NA	TrEMBL best hit: F6H6U4
SFW	Pbr012023.1	2016	LG13	np0460	GO: NA	IPR: NA	KEGG best hit desc: NA	sp: NA	TrEMBL best hit: D7SYA2
SFW	Pbr014777.1	2016	LG13	hk0078	GO: NA	IPR: IPR007770; Protein of unknown function DUF679	KEGG best hit desc: NA	sp: NA	TrEMBL best hit: B9HYA2
SFW	Pbr014784.1	2016	LG13	hk0078	GO: GO:0000160; two-component signal transduction system (phosphorelay); Biological Process. GO:0004871; signal transducer activity; Molecular Function	IPR: IPR008207; Signal transduction histidine kinase, phosphotransfer (Hpt) domain	KEGG best hit desc: Histidine-containing phosphotransfer protein, putative (EC:1.3.1.74); K14490 histidine-containing phosphotransfer peotein	sp|Q9ZNV9|RecName: Full=Histidine-containing phosphotransfer protein 1; OS=Arabidopsis thaliana (Mouse-ear cress). GN=Name=AHP1; Synonyms=ATHP3; OrderedLocusNames=At3g21510;ORFNames=MIL23.8; PE=1: Evidence at protein level;	TrEMBL best hit: B9RSW5
SFW	Pbr014786.1	2016	LG13	hk0078	GO: NA	IPR: NA	KEGG best hit desc: NA	sp: NA	TrEMBL best hit: B9RSW7
SFW	Pbr014794.1	2016	LG13	hk0078	GO: NA	IPR: NA	KEGG best hit desc: NA	sp: NA	TrEMBL best hit: NA
SFW	Pbr014834.1	2016	LG13	hk0079	GO: NA	IPR: NA	KEGG best hit desc: NA	sp: NA	TrEMBL best hit: C6SYU3
SFW	Pbr014845.1	2016	LG13	hk0079	GO: GO:0005515; protein binding; Molecular Function	IPR: IPR000008; C2 calcium-dependent membrane targeting. IPR008973; C2 calcium/lipid-binding domain, CaLB. IPR018029; C2 membrane targeting protein	KEGG best hit desc: NA	sp: NA	TrEMBL best hit: B9HSC2
SFW	Pbr014850.1	2016	LG13	hk0079	GO: NA	IPR: NA	KEGG best hit desc: NA	sp: NA	TrEMBL best hit: D7T6F0
SFW	Pbr014857.1	2016	LG13	hk0079	GO: NA	IPR: IPR009643; Heat shock factor binding 1	KEGG best hit desc: NA	sp: NA	TrEMBL best hit: A9PK70
SFW	Pbr014858.1	2016	LG13	hk0079	GO: GO:0004672; protein kinase activity; Molecular Function. GO:0004674; protein serine/threonine kinase activity; Molecular Function. GO:0004713; protein tyrosine kinase activity; Molecular Function. GO:0005524; ATP binding; Molecular Function. GO:0006468; protein phosphorylation; Biological Process	IPR: IPR000719; Protein kinase, catalytic domain. IPR002290; Serine/threonine-protein kinase domain. IPR008266; Tyrosine-protein kinase, active site. IPR011009; Protein kinase-like domain. IPR017442; Serine/threonine-protein kinase-like domain. IPR020635; Tyrosine-protein kinase, catalytic domain	KEGG best hit desc: hypothetical protein; K13415 protein brassinosteroid insensitive 1 [EC:2.7.10.1 2.7.11.1]	sp|Q8VZG8; B9DG82; Q8H7F4; Q9LCZ6|RecName: Full=Probable LRR receptor-like serine/threonine-protein kinase At4g08850;Flags: Precursor; OS=Arabidopsis thaliana (Mouse-ear cress). GN=OrderedLocusNames=At4g08850; ORFNames=T32A17.160; PE=2: Evidence at transcript level;	TrEMBL best hit: A5AGK9
SFW	Pbr020675.1	2016	LG13	np0672	GO: NA	IPR: NA	KEGG best hit desc: NA	sp: NA	TrEMBL best hit: NA
SFW	Pbr025782.1	2016	LG13	lm0786	GO: GO:0005515; protein binding; Molecular Function. GO:0008270; zinc ion binding; Molecular Function	IPR: IPR001841; Zinc finger, RING-type	KEGG best hit desc: hypothetical protein LOC100250148; K11982 E3 ubiquitin-protein ligase RNF115/126 [EC:6.3.2.19]	sp|P0CH30; D7PC81|RecName: Full=E3 ubiquitin-protein ligase RING1;AltName: Full=RING finger protein 1; OS=Gossypium hirsutum (Upland cotton) (Gossypium mexicanum). GN=Name=RING1; PE=1: Evidence at protein level;	TrEMBL best hit: B7FF93
SFW	Pbr025794.1	2016	LG13	lm0786	GO: GO:0005515; protein binding; Molecular Function	IPR: IPR001611; Leucine-rich repeat	KEGG best hit desc: ATP binding / protein binding; K06685 maintenance of ploidy protein MOB1 (MPS1 binder 1)	sp|Q9SZ67|RecName: Full=Probable WRKY transcription factor 19;AltName: Full=WRKY DNA-binding protein 19; OS=Arabidopsis thaliana (Mouse-ear cress). GN=Name=WRKY19; OrderedLocusNames=At4g12020; ORFNames=F16J13.90; PE=2: Evidence at transcript level;	TrEMBL best hit: F6I1D8
SFW	Pbr025812.1	2016	LG13	lm0786	GO: NA	IPR: IPR008030; NmrA-like	KEGG best hit desc: PRR2; PRR2 (PINORESINOL REDUCTASE 2); pinoresinol reductase; K00224 [EC:1.3.1.-]	sp|P52581|RecName: Full=Isoflavone reductase homolog; OS=Lupinus albus (White lupin) (Lupinus termis). GN= PE=2: Evidence at transcript level;	TrEMBL best hit: Q05JX8
SFW	Pbr025823.1	2016	LG13	lm0786	GO: NA	IPR: NA	KEGG best hit desc: NA	sp: NA	TrEMBL best hit: B9RTQ3
SFW	Pbr025828.1	2016	LG13	lm0786	GO: NA	IPR: IPR006458; Domain of unknown function DUF623	KEGG best hit desc: NA	sp: NA	TrEMBL best hit: F6HDQ8
SFW	Pbr036783.1	2016	LG13	lm1107	GO: GO:0000166; nucleotide binding; Molecular Function. GO:0003824; catalytic activity; Molecular Function. GO:0003899; DNA-directed RNA polymerase activity; Molecular Function. GO:0006350; transcription; Biological Process. GO:0044237; cellular metabolic process; Biological Process. GO:0047746; chlorophyllase activity; Molecular Function	IPR: IPR005574; RNA polymerase II, Rpb4. IPR006590; RNA polymerase II, Rpb4, core. IPR010821; Chlorophyllase-like. IPR010997; HRDC-like	KEGG best hit desc: CLH2; ATCLH2; chlorophyllase (EC:3.1.1.14); K08099 chlorophyllase [EC:3.1.1.14]	sp|Q9M7I7|RecName: Full=Chlorophyllase-2, chloroplastic;AltName: Full=Chlorophyll-chlorophyllido hydrolase 2;Flags: Precursor; OS=Arabidopsis thaliana (Mouse-ear cress). GN=Name=CLH2; OrderedLocusNames=At5g43860; ORFNames=MQD19.22; PE=1: Evidence at protein level;	TrEMBL best hit: B9HUR3
SFW	Pbr041247.1	2016	LG13	lm0283	GO: GO:0005515; protein binding; Molecular Function	IPR: IPR001810; F-box domain, cyclin-like. IPR022364; F-box domain, Skp2-like	KEGG best hit desc: NA	sp|Q9FLS0|RecName: Full=F-box protein At5g07610; OS=Arabidopsis thaliana (Mouse-ear cress). GN=OrderedLocusNames=At5g07610; ORFNames=MBK20.4; PE=2: Evidence at transcript level;	TrEMBL best hit: B9SJS1
SFW	Pbr041258.1	2016	LG13	lm0283	GO: GO:0004672; protein kinase activity; Molecular Function. GO:0004674; protein serine/threonine kinase activity; Molecular Function. GO:0005524; ATP binding; Molecular Function. GO:0006468; protein phosphorylation; Biological Process. GO:0006950; response to stress; Biological Process	IPR: IPR000719; Protein kinase, catalytic domain. IPR002290; Serine/threonine-protein kinase domain. IPR006016; UspA. IPR008271; Serine/threonine-protein kinase, active site. IPR011009; Protein kinase-like domain. IPR017442; Serine/threonine-protein kinase-like domain. IPR020635; Tyrosine-protein kinase, catalytic domain	KEGG best hit desc: protein kinase family protein; K04733 interleukin-1 receptor-associated kinase 4 [EC:2.7.11.1]	sp|Q9SW11|RecName: Full=U-box domain-containing protein 35;AltName: Full=Plant U-box protein 35;Includes: RecName: Full=E3 ubiquitin ligase;Includes: RecName: Full=Serine/threonine-protein kinase; OS=Arabidopsis thaliana (Mouse-ear cress). GN=Name=PUB35; OrderedLocusNames=At4g25160;ORFNames=F13M23.300, F24A6.13; PE=1: Evidence at protein level;	TrEMBL best hit: A5C5X6
SFW	Pbr041260.1	2016	LG13	lm0283	GO: NA	IPR: NA	KEGG best hit desc: NA	sp: NA	TrEMBL best hit: NA
SFW	Pbr041263.1	2016	LG13	lm0283	GO: GO:0001522; pseudouridine synthesis; Biological Process. GO:0003723; RNA binding; Molecular Function. GO:0009451; RNA modification; Biological Process. GO:0009982; pseudouridine synthase activity; Molecular Function	IPR: IPR001406; Pseudouridine synthase I, TruA. IPR020097; Pseudouridine synthase I, TruA, alpha/beta domain. IPR020103; Pseudouridine synthase, catalytic domain	KEGG best hit desc: pseudouridylate synthase, putative; K06173 tRNA pseudouridine synthase A [EC:5.4.99.12]	sp|B5RQJ5|RecName: Full=tRNA pseudouridine synthase A {ECO:0000255|HAMAP-Rule:MF_00171};AltName: Full=tRNA pseudouridine(38-40) synthase {ECO:0000255|HAMAP-Rule:MF_00171};AltName: Full=tRNA pseudouridylate synthase I {ECO:0000255|HAMAP-Rule:MF_00171};AltName: Full=tRNA-uridine isomerase I {ECO:0000255|HAMAP-Rule:MF_00171}; OS=Borrelia recurrentis (strain A1). GN=Name=truA {ECO:0000255|HAMAP-Rule:…	TrEMBL best hit: B9N838
Shikimate	Pbr008706.1	2015	LG10	hk1434	GO: NA	IPR: NA	KEGG best hit desc: NA	sp: NA	TrEMBL best hit: C6T0H4
Shikimate	Pbr010599.1	2015	LG15	hk0379	GO: GO:0003676; nucleic acid binding; Molecular Function. GO:0008270; zinc ion binding; Molecular Function	IPR: IPR000571; Zinc finger, CCCH-type	KEGG best hit desc: NA	sp|Q0J952; Q7XPI4|RecName: Full=Zinc finger CCCH domain-containing protein 32; OS=Oryza sativa subsp. japonica (Rice). GN=OrderedLocusNames=Os04g0671800, LOC_Os04g57600;ORFNames=OsJ_015854, OSJNBb0004A17.5; PE=2: Evidence at transcript level;	TrEMBL best hit: F6HH75
Shikimate	Pbr010602.1	2015	LG15	hk0379	GO: GO:0005529; sugar binding; Molecular Function	IPR: IPR001480; Bulb-type lectin domain	KEGG best hit desc: NA	sp|O81905; A3RCC7; A7Y5X0; D6NTP9; D6NTQ1; D6NTQ4; D6NTQ5; D6NTQ8;D6NTR0; D6NTR1; D6NTR5; D6NTR7; D6NTR8; D6NTS3; D6NTS6; D6NTS8;D6NTT4; D6NTV2; D6NTX2; Q9S971|RecName: Full=Receptor-like serine/threonine-protein kinase SD1-8;AltName: Full=Arabidopsis thaliana receptor kinase 3;AltName: Full=S-domain-1 (SD1) receptor kinase 8;Flags: Precursor; OS=Arabidopsis thaliana (Mouse-ear cress). GN=Name=SD…	TrEMBL best hit: B9INU0
Shikimate	Pbr010604.1	2015	LG15	hk0379	GO: GO:0006357; regulation of transcription from RNA polymerase II promoter; Biological Process. GO:0016455; RNA polymerase II transcription mediator activity; Molecular Function. GO:0016592; mediator complex; Cellular Component	IPR: IPR019313; Mediator complex, subunit Med17	KEGG best hit desc: NA	sp: NA	TrEMBL best hit: A5BHH4
Shikimate	Pbr010645.1	2015	LG15	hk0379	GO: GO:0005515; protein binding; Molecular Function	IPR: IPR001810; F-box domain, cyclin-like. IPR006553; Leucine-rich repeat, cysteine-containing subtype. IPR022364; F-box domain, Skp2-like	KEGG best hit desc: hypothetical protein LOC100267990; K14515 EIN3-binding F-box protein	sp|Q9SKK0; B9DHK7; Q0WM37|RecName: Full=EIN3-binding F-box protein 1;AltName: Full=F-box/LRR-repeat protein 6; OS=Arabidopsis thaliana (Mouse-ear cress). GN=Name=EBF1; Synonyms=FBL6; OrderedLocusNames=At2g25490;ORFNames=F13B15.15; PE=1: Evidence at protein level;	TrEMBL best hit: B9SET7
Shikimate	Pbr010669.2	2015	LG15	hk0379	GO: GO:0005515; protein binding; Molecular Function	IPR: IPR001680; WD40 repeat. IPR006595; CTLH, C-terminal LisH motif. IPR011046; WD40 repeat-like-containing domain. IPR017986; WD40-repeat-containing domain. IPR019775; WD40 repeat, conserved site. IPR019781; WD40 repeat, subgroup. IPR019782; WD40 repeat 2	KEGG best hit desc: Pfs, NACHT and WD domain protein (EC:2.4.2.-); K00777 [EC:2.4.2.-]	sp|Q27GK7; B9DHS5; Q0WMG2; Q3EB60; Q9LVZ2|RecName: Full=Topless-related protein 4;AltName: Full=WUS-interacting protein 2; OS=Arabidopsis thaliana (Mouse-ear cress). GN=Name=TPR4; Synonyms=WSIP2; OrderedLocusNames=At3g15880;ORFNames=MSJ11.27; PE=1: Evidence at protein level;	TrEMBL best hit: F6HHA4
Shikimate	Pbr016943.1	2015	LG15	hk0496	GO: NA	IPR: IPR005061; Domain of unknown function DUF292, eukaryotic	KEGG best hit desc: hypothetical protein; K03453 bile acid:Na+ symporter, BASS family	sp|Q54I39|RecName: Full=IST1-like protein; OS=Dictyostelium discoideum (Slime mold). GN=ORFNames=DDB_G0289029; PE=3: Inferred from homology;	TrEMBL best hit: B9RKS4
Shikimate	Pbr034350.1	2015	LG15	lm0209	GO: GO:0005515; protein binding; Molecular Function. GO:0008270; zinc ion binding; Molecular Function	IPR: IPR001841; Zinc finger, RING-type	KEGG best hit desc: NA	sp: NA	TrEMBL best hit: A9P889
Shikimate	Pbr015312.1	2016	LG15	np0530	GO: GO:0000785; chromatin; Cellular Component. GO:0003682; chromatin binding; Molecular Function. GO:0005634; nucleus; Cellular Component. GO:0006333; chromatin assembly or disassembly; Biological Process	IPR: IPR000953; Chromo domain. IPR008676; MRG. IPR016197; Chromo domain-like	KEGG best hit desc: chromatin binding protein, putative; K11339 mortality factor 4-like protein 1	sp|Q6AYU1|RecName: Full=Mortality factor 4-like protein 1;AltName: Full=MORF-related gene 15 protein;AltName: Full=Transcription factor-like protein MRG15; OS=Rattus norvegicus (Rat). GN=Name=Morf4l1; PE=2: Evidence at transcript level;	TrEMBL best hit: B9SG10
Shikimate	Pbr032054.1	2016	LG7	lm0947	GO: GO:0005515; protein binding; Molecular Function	IPR: IPR000007; Tubby, C-terminal. IPR001810; F-box domain, cyclin-like. IPR018066; Tubby, C-terminal, conserved site	KEGG best hit desc: TEAD3; TEA domain family member 3; K09448 TEA domain family member 1/3/4	sp|Q6Z2G9; B7EA45|RecName: Full=Tubby-like F-box protein 5;AltName: Full=Tubby-like F-box protein 8; OS=Oryza sativa subsp. japonica (Rice). GN=Name=TULP5; Synonyms=TULP8;OrderedLocusNames=Os02g0705300, LOC_Os02g47640;ORFNames=OsJ_007813, P0680A05.6-1; PE=2: Evidence at transcript level;	TrEMBL best hit: D9ZJE0
Shikimate	Pbr032062.1	2016	LG7	lm0947	GO: GO:0003824; catalytic activity; Molecular Function. GO:0006281; DNA repair; Biological Process. GO:0006284; base-excision repair; Biological Process	IPR: IPR003265; HhH-GPD domain. IPR011257; DNA glycosylase	KEGG best hit desc: DNA-3-methyladenine glycosylase, putative (EC:3.2.2.21); K01247 DNA-3-methyladenine glycosylase II [EC:3.2.2.21]	sp|Q92383|RecName: Full=DNA-3-methyladenine glycosylase 1;AltName: Full=3-methyladenine DNA glycosidase 1;AltName: Full=3MEA DNA glycosylase 1; OS=Schizosaccharomyces pombe (strain 972 / ATCC 24843) (Fission yeast). GN=Name=mag1; ORFNames=SPAPB24D3.04c; PE=1: Evidence at protein level;	TrEMBL best hit: F6GWV9
Sorbitol	Pbr003505.1	2015	LG3	np0319	GO: GO:0000166; nucleotide binding; Molecular Function. GO:0005524; ATP binding; Molecular Function. GO:0017111; nucleoside-triphosphatase activity; Molecular Function	IPR: IPR003593; ATPase, AAA+ type, core. IPR003959; ATPase, AAA-type, core. IPR003960; ATPase, AAA-type, conserved site. IPR007330; MIT. IPR015415; Vps4 oligomerisation, C-terminal	KEGG best hit desc: hypothetical protein LOC100242617; K12196 vacuolar protein-sorting-associated protein 4	sp|P52917; D6W4H4|RecName: Full=Vacuolar protein sorting-associated protein 4;AltName: Full=DOA4-independent degradation protein 6;AltName: Full=Protein END13;AltName: Full=Vacuolar protein-targeting protein 10; OS=Saccharomyces cerevisiae (strain ATCC 204508 / S288c) (Baker's yeast). GN=Name=VPS4; Synonyms=CSC1, DID6, END13, GRD13, VPL4, VPT10;OrderedLocusNames=YPR173C; ORFNames=P9705.10; PE=1: …	TrEMBL best hit: F6HHH1
Sorbitol	Pbr004446.2	2015	LG3	hk1261	GO: GO:0005622; intracellular; Cellular Component. GO:0008270; zinc ion binding; Molecular Function	IPR: IPR007087; Zinc finger, C2H2-type	KEGG best hit desc: NA	sp|Q6V9I6|RecName: Full=Histone deacetylase HDT1;AltName: Full=Histone deacetylase 2a;AltName: Full=ScHD2a; OS=Solanum chacoense (Chaco potato). GN=Name=HDT1; Synonyms=HD2A; PE=2: Evidence at transcript level;	TrEMBL best hit: F6HKH5
Sorbitol	Pbr004830.2	2015	LG3	hk0294	GO: GO:0000166; nucleotide binding; Molecular Function. GO:0005524; ATP binding; Molecular Function. GO:0016020; membrane; Cellular Component. GO:0016887; ATPase activity; Molecular Function. GO:0017111; nucleoside-triphosphatase activity; Molecular Function	IPR: IPR003439; ABC transporter-like. IPR003593; ATPase, AAA+ type, core. IPR013525; ABC-2 type transporter. IPR013581; Plant PDR ABC transporter associated	KEGG best hit desc: ABC multidrug transporter (EC:3.6.3.-); K01552 [EC:3.6.3.-]	sp|Q2PCF1|RecName: Full=Pleiotropic drug resistance protein 2;AltName: Full=NpPDR2; OS=Nicotiana plumbaginifolia (Leadwort-leaved tobacco) (Tex-Mex tobacco). GN=Name=PDR2; PE=2: Evidence at transcript level;	TrEMBL best hit: F6GW39
Sorbitol	Pbr011859.1	2015	LG3	np0455	GO: NA	IPR: IPR007852; RNA polymerase II accessory factor, Cdc73	KEGG best hit desc: NA	sp|Q5ZLM0|RecName: Full=Parafibromin;AltName: Full=Cell division cycle protein 73 homolog; OS=Gallus gallus (Chicken). GN=Name=CDC73; ORFNames=RCJMB04_5j4; PE=2: Evidence at transcript level;	TrEMBL best hit: F6HDR7
Sorbitol	Pbr006072.1	2015	LG7	lm1619	GO: GO:0004672; protein kinase activity; Molecular Function. GO:0004674; protein serine/threonine kinase activity; Molecular Function. GO:0005515; protein binding; Molecular Function. GO:0005524; ATP binding; Molecular Function. GO:0006468; protein phosphorylation; Biological Process	IPR: IPR000719; Protein kinase, catalytic domain. IPR001611; Leucine-rich repeat. IPR002290; Serine/threonine-protein kinase domain. IPR003591; Leucine-rich repeat, typical subtype. IPR008271; Serine/threonine-protein kinase, active site. IPR011009; Protein kinase-like domain. IPR013210; Leucine-rich repeat-containing N-terminal, type 2. IPR017441; Protein kinase, ATP binding site. IPR017442; Ser…	KEGG best hit desc: leucine-rich repeat family protein / protein kinase family protein; K00924 [EC:2.7.1.-]	sp|Q9SGP2|RecName: Full=Receptor-like protein kinase HSL1;AltName: Full=Protein HAESA-LIKE1;Flags: Precursor; OS=Arabidopsis thaliana (Mouse-ear cress). GN=Name=HSL1; OrderedLocusNames=At1g28440; ORFNames=F3M18.12; PE=2: Evidence at transcript level;	TrEMBL best hit: B9RS14
Sorbitol	Pbr035361.1	2015	LG7	lm1054	GO: GO:0004190; aspartic-type endopeptidase activity; Molecular Function. GO:0016021; integral to membrane; Cellular Component	IPR: IPR006639; Peptidase A22, presenilin signal peptide. IPR007369; Peptidase A22B, signal peptide peptidase	KEGG best hit desc: hypothetical protein LOC100245846; K09598 signal peptide peptidase-like 3 [EC:3.4.23.-]	sp|Q9CUS9; E9QP88; Q8R597|RecName: Full=Signal peptide peptidase-like 3 {ECO:0000250|UniProtKB:Q8TCT6};AltName: Full=Intramembrane protease 2 {ECO:0000250|UniProtKB:Q8TCT6};AltName: Full=Presenilin-like protein 4 {ECO:0000250|UniProtKB:Q8TCT6}; OS=Mus musculus (Mouse). GN=Name=Sppl3 {ECO:0000250|UniProtKB:Q8TCT6,ECO:0000312|MGI:MGI:1891433};Synonyms=Imp2 {ECO:0000250|UniProtKB:Q8TCT6},Psl4 {ECO:0…	TrEMBL best hit: C6T8T0
Sorbitol	Pbr026725.1	2016	LG14	lm0806	GO: GO:0015991; ATP hydrolysis coupled proton transport; Biological Process. GO:0033178; proton-transporting two-sector ATPase complex, catalytic domain; Cellular Component. GO:0046961; proton-transporting ATPase activity, rotational mechanism; Molecular Function	IPR: IPR002842; ATPase, V1/A1 complex, subunit E	KEGG best hit desc: vacuolar ATP synthase subunit E, putative; K02150 V-type H+-transporting ATPase subunit E [EC:3.6.3.14]	sp|Q9SWE7|RecName: Full=V-type proton ATPase subunit E;AltName: Full=ClVE-1;AltName: Full=Vacuolar proton pump subunit E; OS=Citrus limon (Lemon) (Citrus medica var. limon). GN=Name=VATE; PE=2: Evidence at transcript level;	TrEMBL best hit: B9RCM6
Sorbitol	Pbr035095.1	2016	LG14	np0214	GO: GO:0005515; protein binding; Molecular Function	IPR: IPR001440; Tetratricopeptide TPR-1. IPR013026; Tetratricopeptide repeat-containing. IPR019734; Tetratricopeptide repeat	KEGG best hit desc: GH16833 gene product from transcript GH16833-RA; K10407 kinesin light chain	sp|Q7Z494; Q5JPE3; Q5JPE6; Q68D99; Q6NVH3; Q7Z492; Q7Z493; Q8N9R2;Q8NCM5; Q96N70; Q96NK2|RecName: Full=Nephrocystin-3; OS=Homo sapiens (Human). GN=Name=NPHP3; Synonyms=KIAA2000; PE=1: Evidence at protein level;	TrEMBL best hit: B9RYP4
Sorbitol	Pbr035100.1	2016	LG14	np0214	GO: GO:0005488; binding; Molecular Function. GO:0005515; protein binding; Molecular Function. GO:0006886; intracellular protein transport; Biological Process. GO:0008565; protein transporter activity; Molecular Function	IPR: IPR000357; HEAT. IPR001494; Importin-beta, N-terminal. IPR016024; Armadillo-type fold	KEGG best hit desc: importin beta-1, putative; K14293 importin subunit beta-1	sp|P70168; Q62117; Q6GTI5|RecName: Full=Importin subunit beta-1;AltName: Full=Karyopherin subunit beta-1;AltName: Full=Nuclear factor p97;AltName: Full=Pore targeting complex 97 kDa subunit;AltName: Full=SCG; OS=Mus musculus (Mouse). GN=Name=Kpnb1; Synonyms=Impnb; PE=1: Evidence at protein level;	TrEMBL best hit: B9SJT7
Sorbitol	Pbr035104.1	2016	LG14	np0214	GO: GO:0000166; nucleotide binding; Molecular Function. GO:0005524; ATP binding; Molecular Function. GO:0016887; ATPase activity; Molecular Function. GO:0017111; nucleoside-triphosphatase activity; Molecular Function	IPR: IPR003439; ABC transporter-like. IPR003593; ATPase, AAA+ type, core. IPR017871; ABC transporter, conserved site	KEGG best hit desc: hypothetical protein LOC100256523; K06158 ATP-binding cassette, sub-family F, member 3	sp|Q8H0V6; Q9SGW1|RecName: Full=ABC transporter F family member 3;AltName: Full=GCN20-type ATP-binding cassette protein GCN3; OS=Arabidopsis thaliana (Mouse-ear cress). GN=Name=ABCF3; Synonyms=GCN3; OrderedLocusNames=At1g64550;ORFNames=F1N19.11; PE=1: Evidence at protein level;	TrEMBL best hit: D7TVM3
Sorbitol	Pbr037132.1	2016	LG14	lm0240	GO: GO:0004672; protein kinase activity; Molecular Function. GO:0004674; protein serine/threonine kinase activity; Molecular Function. GO:0005524; ATP binding; Molecular Function. GO:0006468; protein phosphorylation; Biological Process	IPR: IPR000719; Protein kinase, catalytic domain. IPR002290; Serine/threonine-protein kinase domain. IPR011009; Protein kinase-like domain. IPR017441; Protein kinase, ATP binding site. IPR017442; Serine/threonine-protein kinase-like domain. IPR020635; Tyrosine-protein kinase, catalytic domain	KEGG best hit desc: hypothetical protein; K08835 oxidative-stress responsive protein 1 [EC:2.7.11.1]	sp|Q551H4; Q869U1|RecName: Full=Serine/threonine-protein kinase fray2 {ECO:0000250|UniProtKB:O61125, ECO:0000312|EMBL:EAL69242.1};AltName: Full=STE20-like kinase fray2 {ECO:0000250|UniProtKB:O61125}; OS=Dictyostelium discoideum (Slime mold). GN=Name=fray2 {ECO:0000312|EMBL:EAL69242.1}; ORFNames=DDB_G0229911; PE=3: Inferred from homology;	TrEMBL best hit: D7TVQ3
Sorbitol	Pbr037143.1	2016	LG14	lm0240	GO: GO:0004672; protein kinase activity; Molecular Function. GO:0004674; protein serine/threonine kinase activity; Molecular Function. GO:0005524; ATP binding; Molecular Function. GO:0006468; protein phosphorylation; Biological Process	IPR: IPR000719; Protein kinase, catalytic domain. IPR002290; Serine/threonine-protein kinase domain. IPR008271; Serine/threonine-protein kinase, active site. IPR011009; Protein kinase-like domain. IPR017442; Serine/threonine-protein kinase-like domain. IPR020635; Tyrosine-protein kinase, catalytic domain	KEGG best hit desc: hypothetical protein; K08867 WNK lysine deficient protein kinase [EC:2.7.11.1]	sp|Q944Q0; Q8S8Y7; Q9FHY4|RecName: Full=Serine/threonine-protein kinase WNK8;AltName: Full=Protein kinase with no lysine 8; OS=Arabidopsis thaliana (Mouse-ear cress). GN=Name=WNK8; OrderedLocusNames=At5g41990; ORFNames=MJC20.9; PE=1: Evidence at protein level;	TrEMBL best hit: B9GXV6
Sorbitol	Pbr010613.1	2015	LG15	hk0379	GO: GO:0006457; protein folding; Biological Process. GO:0031072; heat shock protein binding; Molecular Function. GO:0051082; unfolded protein binding; Molecular Function	IPR: IPR001623; Heat shock protein DnaJ, N-terminal. IPR003095; Heat shock protein DnaJ. IPR015399; Domain of unknown function DUF1977, DnaJ-like. IPR018253; Heat shock protein DnaJ, conserved site	KEGG best hit desc: hypothetical protein LOC100262992; K09518 DnaJ homolog subfamily B member 12	sp|Q9FH28; Q67XE5|RecName: Full=Chaperone protein dnaJ 49; OS=Arabidopsis thaliana (Mouse-ear cress). GN=Name=ATJ49; Synonyms=C49; OrderedLocusNames=At5g49060;ORFNames=K19E20.16, K20J1_3; PE=2: Evidence at transcript level;	TrEMBL best hit: F6HH81
Sorbitol	Pbr010622.1	2015	LG15	hk0380	GO: GO:0008375; acetylglucosaminyltransferase activity; Molecular Function. GO:0016020; membrane; Cellular Component	IPR: IPR003406; Glycosyl transferase, family 14	KEGG best hit desc: pco126512b; LOC100191516; K00771 protein xylosyltransferase [EC:2.4.2.26]	sp|Q5QQ56|RecName: Full=Xylosyltransferase 1;AltName: Full=Peptide O-xylosyltransferase 1;AltName: Full=Xylosyltransferase I; OS=Canis familiaris (Dog) (Canis lupus familiaris). GN=Name=XYLT1; PE=2: Evidence at transcript level;	TrEMBL best hit: F6HH85
Sorbitol	Pbr010656.1	2015	LG15	hk0381	GO: GO:0004553; hydrolase activity, hydrolyzing O-glycosyl compounds; Molecular Function. GO:0005975; carbohydrate metabolic process; Biological Process	IPR: IPR000490; Glycoside hydrolase, family 17. IPR017853; Glycoside hydrolase, superfamily	KEGG best hit desc: NA	sp|Q9ZQG9; Q2V449; Q3EBS8; Q8VWJ3|RecName: Full=Glucan endo-1,3-beta-glucosidase 14;AltName: Full=(1->3)-beta-glucan endohydrolase 14;AltName: Full=Beta-1,3-endoglucanase 14;Flags: Precursor; OS=Arabidopsis thaliana (Mouse-ear cress). GN=OrderedLocusNames=At2g27500; ORFNames=F10A12.18; PE=1: Evidence at protein level;	TrEMBL best hit: Q4ZGK1
Sorbitol	Pbr010667.1	2015	LG15	hk0382	GO: GO:0005543; phospholipid binding; Molecular Function	IPR: IPR008942; ENTH/VHS. IPR011417; ANTH. IPR013809; Epsin-like, N-terminal	KEGG best hit desc: NA	sp|Q8LF20; Q9SKK6|RecName: Full=Putative clathrin assembly protein At2g25430; OS=Arabidopsis thaliana (Mouse-ear cress). GN=OrderedLocusNames=At2g25430; ORFNames=F13B15.9; PE=1: Evidence at protein level;	TrEMBL best hit: F6HH98
Sorbitol	Pbr015320.1	2015	LG15	np0530	GO: GO:0004497; monooxygenase activity; Molecular Function. GO:0005506; iron ion binding; Molecular Function. GO:0009055; electron carrier activity; Molecular Function. GO:0020037; heme binding; Molecular Function. GO:0055114; oxidation-reduction process; Biological Process	IPR: IPR001128; Cytochrome P450. IPR002401; Cytochrome P450, E-class, group I. IPR017972; Cytochrome P450, conserved site	KEGG best hit desc: CYP81D8; electron carrier/ heme binding / iron ion binding / monooxygenase/ oxygen binding; K00517 [EC:1.14.-.-]	sp|P93147|RecName: Full=Isoflavone 2'-hydroxylase;AltName: Full=CYP GE-3;AltName: Full=Cytochrome P450 81E1;AltName: Full=Cytochrome P450 91A4; OS=Glycyrrhiza echinata (Licorice). GN=Name=CYP81E1; Synonyms=CYP91A4; PE=1: Evidence at protein level;	TrEMBL best hit: F6HSX8
Sorbitol	Pbr016957.1	2015	LG15	hk0495	GO: GO:0008152; metabolic process; Biological Process. GO:0016491; oxidoreductase activity; Molecular Function. GO:0055114; oxidation-reduction process; Biological Process	IPR: IPR002198; Short-chain dehydrogenase/reductase SDR. IPR002347; Glucose/ribitol dehydrogenase	KEGG best hit desc: hypothetical protein LOC100259397; K13606 chlorophyll(ide) b reductase [EC:1.1.1.294]	sp|Q5N800|RecName: Full=Probable chlorophyll(ide) b reductase NYC1, chloroplastic;AltName: Full=Protein NON-YELLOW COLORING 1;Flags: Precursor; OS=Oryza sativa subsp. japonica (Rice). GN=Name=NYC1; OrderedLocusNames=Os01g0227100, LOC_Os01g12710;ORFNames=OsJ_00960, P0443E07.35, P0452F10.6; PE=1: Evidence at protein level;	TrEMBL best hit: D7TBN4
Sorbitol	Pbr016958.1	2015	LG15	hk0495	GO: GO:0004672; protein kinase activity; Molecular Function. GO:0004674; protein serine/threonine kinase activity; Molecular Function. GO:0005524; ATP binding; Molecular Function. GO:0006468; protein phosphorylation; Biological Process	IPR: IPR000719; Protein kinase, catalytic domain. IPR001245; Serine-threonine/tyrosine-protein kinase. IPR002290; Serine/threonine-protein kinase domain. IPR008271; Serine/threonine-protein kinase, active site. IPR011009; Protein kinase-like domain. IPR017441; Protein kinase, ATP binding site. IPR020635; Tyrosine-protein kinase, catalytic domain	KEGG best hit desc: receptor serine-threonine protein kinase, putative (EC:2.7.10.2); K13430 serine/threonine-protein kinase PBS1 [EC:2.7.11.1]	sp|Q9LV48; C0Z3E1; Q6QJ27; Q6QJ28; Q94JZ6|RecName: Full=Proline-rich receptor-like protein kinase PERK1;AltName: Full=Proline-rich extensin-like receptor kinase 1; OS=Arabidopsis thaliana (Mouse-ear cress). GN=Name=PERK1; OrderedLocusNames=At3g24550; ORFNames=MOB24.13; PE=2: Evidence at transcript level;	TrEMBL best hit: A1IGC6
Sorbitol	Pbr016959.1	2015	LG15	hk0495	GO: GO:0004252; serine-type endopeptidase activity; Molecular Function. GO:0006508; proteolysis; Biological Process	IPR: IPR000209; Peptidase S8/S53, subtilisin/kexin/sedolisin. IPR015500; Peptidase S8, subtilisin-related. IPR022398; Peptidase S8/S53, subtilisin, active site	KEGG best hit desc: site-1 protease, putative (EC:3.4.21.62); K08653 membrane-bound transcription factor site-1 protease [EC:3.4.21.112]	sp|Q14703; A8K6V8; Q24JQ2; Q9UF67|RecName: Full=Membrane-bound transcription factor site-1 protease;AltName: Full=Endopeptidase S1P;AltName: Full=Subtilisin/kexin-isozyme 1;Flags: Precursor; OS=Homo sapiens (Human). GN=Name=MBTPS1; Synonyms=KIAA0091, S1P, SKI1; PE=1: Evidence at protein level;	TrEMBL best hit: B9RKQ2
Sorbitol	Pbr034357.1	2015	LG15	lm0209	GO: GO:0003993; acid phosphatase activity; Molecular Function. GO:0016787; hydrolase activity; Molecular Function. GO:0046872; metal ion binding; Molecular Function	IPR: IPR004843; Metallo-dependent phosphatase. IPR008963; Purple acid phosphatase-like, N-terminal	KEGG best hit desc: hypothetical protein LOC100248170; K01113 alkaline phosphatase D [EC:3.1.3.1]	sp|Q949Y3; Q5MAU9|RecName: Full=Bifunctional purple acid phosphatase 26;Includes: RecName: Full=Acid phosphatase;Includes: RecName: Full=Peroxidase;Flags: Precursor; OS=Arabidopsis thaliana (Mouse-ear cress). GN=Name=PAP26; OrderedLocusNames=At5g34850; ORFNames=T5E15.10; PE=1: Evidence at protein level;	TrEMBL best hit: B9N717
SSC	Pbr009365.1	2015	LG1	lm0068	GO: GO:0005737; cytoplasm; Cellular Component. GO:0006629; lipid metabolic process; Biological Process. GO:0016021; integral to membrane; Cellular Component. GO:0016627; oxidoreductase activity, acting on the CH-CH group of donors; Molecular Function	IPR: IPR001104; 3-oxo-5-alpha-steroid 4-dehydrogenase, C-terminal	KEGG best hit desc: Synaptic glycoprotein SC2, putative (EC:1.3.99.5); K10258 enoyl reductase [EC:1.3.1.-]	sp|Q55C17|RecName: Full=Very-long-chain enoyl-CoA reductase {ECO:0000305};AltName: Full=Synaptic glycoprotein SC2-like protein;AltName: Full=Trans-2,3-enoyl-CoA reductase; OS=Dictyostelium discoideum (Slime mold). GN=Name=gpsn2; ORFNames=DDB_G0270270; PE=3: Inferred from homology;	TrEMBL best hit: B9SXZ3
SSC	Pbr009415.2	2015	LG1	lm0068	GO: GO:0008152; metabolic process; Biological Process. GO:0016491; oxidoreductase activity; Molecular Function. GO:0055114; oxidation-reduction process; Biological Process	IPR: IPR002198; Short-chain dehydrogenase/reductase SDR. IPR002347; Glucose/ribitol dehydrogenase. IPR020904; Short-chain dehydrogenase/reductase, conserved site	KEGG best hit desc: hypothetical protein; K08081 tropine dehydrogenase [EC:1.1.1.206]	sp|Q8RX32; Q9ASX2; Q9LNW5|RecName: Full=Tropinone reductase homolog At1g07450 {ECO:0000305}; OS=Arabidopsis thaliana (Mouse-ear cress). GN=OrderedLocusNames=At1g07450 {ECO:0000312|TAIR:AT1G07450};ORFNames=F22G5.20 {ECO:0000312|EMBL:AAF79553.1}; PE=2: Evidence at transcript level;	TrEMBL best hit: B9HML1
SSC	Pbr014298.1	2015	LG15	lm0515	GO: NA	IPR: IPR022364; F-box domain, Skp2-like	KEGG best hit desc: NA	sp|Q9FLS0|RecName: Full=F-box protein At5g07610; OS=Arabidopsis thaliana (Mouse-ear cress). GN=OrderedLocusNames=At5g07610; ORFNames=MBK20.4; PE=2: Evidence at transcript level;	TrEMBL best hit: D7SPF8
SSC	Pbr014339.1	2015	LG15	lm0515	GO: GO:0016021; integral to membrane; Cellular Component	IPR: IPR004932; Retrieval of early ER protein Rer1	KEGG best hit desc: NA	sp|O48670|RecName: Full=Protein RER1A; OS=Arabidopsis thaliana (Mouse-ear cress). GN=Name=RER1A; OrderedLocusNames=At4g39220; ORFNames=T22F8.120; PE=1: Evidence at protein level;	TrEMBL best hit: E0CQE9
SSC	Pbr014341.1	2015	LG15	lm0515	GO: GO:0016740; transferase activity; Molecular Function	IPR: IPR011004; Trimeric LpxA-like	KEGG best hit desc: dynactin subunit p25-like ; K10427 dynactin 5	sp|Q54JC2|RecName: Full=Uncharacterized protein DDB_G0288155; OS=Dictyostelium discoideum (Slime mold). GN=ORFNames=DDB_G0288155; PE=1: Evidence at protein level;	TrEMBL best hit: A5C3G7
SSC	Pbr015296.1	2015	LG15	np0530	GO: GO:0008033; tRNA processing; Biological Process. GO:0017150; tRNA dihydrouridine synthase activity; Molecular Function. GO:0050660; flavin adenine dinucleotide binding; Molecular Function. GO:0055114; oxidation-reduction process; Biological Process	IPR: IPR001269; tRNA-dihydrouridine synthase. IPR018517; tRNA-dihydrouridine synthase, conserved site	KEGG best hit desc: nitrogen regulation family protein; K05545 tRNA-dihydrouridine synthase 4 [EC:1.-.-.-]	sp|Q8C2P3; Q8VCN7; Q9D124|RecName: Full=tRNA-dihydrouridine(16/17) synthase [NAD(P)(+)]-like;AltName: Full=tRNA-dihydrouridine synthase 1-like; OS=Mus musculus (Mouse). GN=Name=Dus1l; PE=2: Evidence at transcript level;	TrEMBL best hit: F6H4G1
SSC	Pbr015303.1	2015	LG15	np0530	GO: GO:0005515; protein binding; Molecular Function	IPR: IPR001810; F-box domain, cyclin-like. IPR006553; Leucine-rich repeat, cysteine-containing subtype. IPR022364; F-box domain, Skp2-like	KEGG best hit desc: hypothetical protein LOC100254543; K10268 F-box and leucine-rich repeat protein 2/20	sp|Q9FE83; Q0WWL1; Q940A1|RecName: Full=F-box protein SKIP2;AltName: Full=SKP1-interacting partner 2; OS=Arabidopsis thaliana (Mouse-ear cress). GN=Name=SKIP2; OrderedLocusNames=At5g67250; ORFNames=K21H1.21; PE=1: Evidence at protein level;	TrEMBL best hit: F6HSZ2
SSC	Pbr015320.1	2015	LG15	np0530	GO: GO:0004497; monooxygenase activity; Molecular Function. GO:0005506; iron ion binding; Molecular Function. GO:0009055; electron carrier activity; Molecular Function. GO:0020037; heme binding; Molecular Function. GO:0055114; oxidation-reduction process; Biological Process	IPR: IPR001128; Cytochrome P450. IPR002401; Cytochrome P450, E-class, group I. IPR017972; Cytochrome P450, conserved site	KEGG best hit desc: CYP81D8; electron carrier/ heme binding / iron ion binding / monooxygenase/ oxygen binding; K00517 [EC:1.14.-.-]	sp|P93147|RecName: Full=Isoflavone 2'-hydroxylase;AltName: Full=CYP GE-3;AltName: Full=Cytochrome P450 81E1;AltName: Full=Cytochrome P450 91A4; OS=Glycyrrhiza echinata (Licorice). GN=Name=CYP81E1; Synonyms=CYP91A4; PE=1: Evidence at protein level;	TrEMBL best hit: F6HSX8
SSC	Pbr017234.1	2015	LG15	lm0601	GO: NA	IPR: IPR015500; Peptidase S8, subtilisin-related	KEGG best hit desc: NA	sp|O65351; P80854; Q39007; Q8RWQ7|RecName: Full=Subtilisin-like protease SBT1.7 {ECO:0000303|PubMed:16193095};AltName: Full=Cucumisin-like serine protease;AltName: Full=Subtilase subfamily 1 member 7 {ECO:0000303|PubMed:16193095};AltName: Full=Subtilisin-like serine protease 1 {ECO:0000303|PubMed:12702015};Flags: Precursor; OS=Arabidopsis thaliana (Mouse-ear cress). GN=Name=SBT1.7 {ECO:0000303|Pu…	TrEMBL best hit: A5C2T5
SSC	Pbr017256.1	2015	LG15	lm0601	GO: GO:0006508; proteolysis; Biological Process. GO:0008235; metalloexopeptidase activity; Molecular Function. GO:0009987; cellular process; Biological Process. GO:0016787; hydrolase activity; Molecular Function	IPR: IPR000587; Creatinase. IPR000994; Peptidase M24, structural domain. IPR001131; Peptidase M24B, X-Pro dipeptidase/aminopeptidase P, conserved site	KEGG best hit desc: hypothetical protein LOC100242807; K01262 Xaa-Pro aminopeptidase [EC:3.4.11.9]	sp|A4RF35; G4NC00|RecName: Full=Probable Xaa-Pro aminopeptidase P;AltName: Full=Aminoacylproline aminopeptidase;AltName: Full=Prolidase; OS=Magnaporthe oryzae (strain 70-15 / ATCC MYA-4617 / FGSC 8958) (Riceblast fungus) (Pyricularia oryzae). GN=Name=AMPP; ORFNames=MGG_00476; PE=3: Inferred from homology;	TrEMBL best hit: D7SPI5
SSC	Pbr017257.2	2015	LG15	lm0601	GO: GO:0010181; FMN binding; Molecular Function. GO:0016491; oxidoreductase activity; Molecular Function	IPR: IPR008254; Flavodoxin/nitric oxide synthase	KEGG best hit desc: hypothetical protein; K03809 Trp repressor binding protein	sp|A0LNQ8|RecName: Full=NAD(P)H dehydrogenase (quinone) {ECO:0000255|HAMAP-Rule:MF_01017};AltName: Full=Flavoprotein WrbA;AltName: Full=NAD(P)H:quinone oxidoreductase {ECO:0000255|HAMAP-Rule:MF_01017}; OS=Syntrophobacter fumaroxidans (strain DSM 10017 / MPOB). GN=OrderedLocusNames=Sfum_3387; PE=3: Inferred from homology;	TrEMBL best hit: B9RZC0
SSC	Pbr019394.1	2015	LG15	lm0662	GO: NA	IPR: IPR000073; Alpha/beta hydrolase fold-1	KEGG best hit desc: MES3; MES3 (METHYL ESTERASE 3); hydrolase, acting on ester bonds / methyl indole-3-acetate esterase/ methyl jasmonate esterase; K08233 polyneuridine-aldehyde esterase [EC:3.1.1.78]	sp|Q9SE93|RecName: Full=Polyneuridine-aldehyde esterase;AltName: Full=Polyneuridine aldehyde esterase;Flags: Precursor; OS=Rauvolfia serpentina (Serpentine wood) (Ophioxylon serpentinum). GN=Name=PNAE; PE=1: Evidence at protein level;	TrEMBL best hit: B9HE92
SSC	Pbr027676.1	2015	LG15	lm0832	GO: GO:0008152; metabolic process; Biological Process	IPR: IPR000573; Aconitase A/isopropylmalate dehydratase small subunit, swivel. IPR001030; Aconitase/3-isopropylmalate dehydratase large subunit, alpha/beta/alpha. IPR015928; Aconitase/3-isopropylmalate dehydratase, swivel. IPR015934; Aconitase/Iron regulatory protein 2/2-methylisocitrate dehydratase. IPR015937; Aconitase/isopropylmalate dehydratase. IPR018136; Aconitase family, 4Fe-4S cluster bin…	KEGG best hit desc: aconitase, putative (EC:4.2.1.3); K01681 aconitate hydratase 1 [EC:4.2.1.3]	sp|Q42560; Q9SZT1|RecName: Full=Aconitate hydratase 1;AltName: Full=Citrate hydro-lyase 1; OS=Arabidopsis thaliana (Mouse-ear cress). GN=Name=ACO1; Synonyms=ACO; OrderedLocusNames=At4g35830;ORFNames=F4B14.100; PE=1: Evidence at protein level;	TrEMBL best hit: Q6YNR9
SSC	Pbr034802.1	2015	LG15	lm0214	GO: NA	IPR: IPR006630; RNA-binding protein Lupus La	KEGG best hit desc: NA	sp: NA	TrEMBL best hit: E0CU57
SSC	Pbr034882.2	2015	LG15	np0211	GO: NA	IPR: IPR016027; Nucleic acid-binding, OB-fold-like	KEGG best hit desc: hypothetical protein LOC100265381; K07466 replication factor A1	sp|O49453|RecName: Full=Uncharacterized protein At4g28440; OS=Arabidopsis thaliana (Mouse-ear cress). GN=OrderedLocusNames=At4g28440; ORFNames=F20O9.120; PE=1: Evidence at protein level;	TrEMBL best hit: D7TDE2
SSC	Pbr034886.1	2015	LG15	np0211	GO: GO:0004089; carbonate dehydratase activity; Molecular Function. GO:0008270; zinc ion binding; Molecular Function. GO:0015976; carbon utilization; Biological Process	IPR: IPR001765; Carbonic anhydrase. IPR015892; Carbonic anhydrase, prokaryotic-like, conserved site	KEGG best hit desc: hypothetical protein; K01673 carbonic anhydrase [EC:4.2.1.1]	sp|P16016|RecName: Full=Carbonic anhydrase, chloroplastic;AltName: Full=Carbonate dehydratase;Flags: Precursor; OS=Spinacia oleracea (Spinach). GN= PE=1: Evidence at protein level;	TrEMBL best hit: A9PED7
SSC	Pbr037324.1	2015	LG15	lm0244	GO: NA	IPR: NA	KEGG best hit desc: NA	sp: NA	TrEMBL best hit: B9S6V3
SSC	Pbr037353.3	2015	LG15	hk0209	GO: GO:0003676; nucleic acid binding; Molecular Function	IPR: IPR000504; RNA recognition motif domain	KEGG best hit desc: hypothetical protein; K14411 RNA-binding protein Musashi	sp|Q6P8A7|RecName: Full=RNA-binding protein 24;AltName: Full=RNA-binding motif protein 24; OS=Xenopus tropicalis (Western clawed frog) (Silurana tropicalis). GN=Name=rbm24; PE=2: Evidence at transcript level;	TrEMBL best hit: F6I6W0
SSC	Pbr037357.1	2015	LG15	hk0209	GO: GO:0016491; oxidoreductase activity; Molecular Function. GO:0055114; oxidation-reduction process; Biological Process	IPR: IPR000103; Pyridine nucleotide-disulphide oxidoreductase, class-II. IPR008255; Pyridine nucleotide-disulphide oxidoreductase, class-II, active site. IPR013027; FAD-dependent pyridine nucleotide-disulphide oxidoreductase	KEGG best hit desc: hypothetical protein LOC100263578; K00384 thioredoxin reductase (NADPH) [EC:1.8.1.9]	sp|Q39242; F4INH1; O22751; Q0WW76; Q8LPI1|RecName: Full=Thioredoxin reductase 2;AltName: Full=NADPH-dependent thioredoxin reductase 2;AltName: Full=NADPH-dependent thioredoxin reductase A; OS=Arabidopsis thaliana (Mouse-ear cress). GN=Name=NTR2; Synonyms=NTRA; OrderedLocusNames=At2g17420;ORFNames=F5J6.18; PE=2: Evidence at transcript level;	TrEMBL best hit: F6I0C1
SSC	Pbr037373.1	2015	LG15	hk0209	GO: GO:0005515; protein binding; Molecular Function. GO:0008270; zinc ion binding; Molecular Function	IPR: IPR002110; Ankyrin repeat. IPR011011; Zinc finger, FYVE/PHD-type. IPR020683; Ankyrin repeat-containing domain	KEGG best hit desc: similar to protein phosphatase 1, regulatory (inhibitor) subunit 12A; K06270 protein phosphatase 1 regulatory subunit 12A	sp|Q91ZT8; Q6GT43; Q9DAF7|RecName: Full=Ankyrin repeat and SOCS box protein 9; OS=Mus musculus (Mouse). GN=Name=Asb9; PE=2: Evidence at transcript level;	TrEMBL best hit: D7TB53
SSC	Pbr037384.1	2015	LG15	hk0209	GO: GO:0005515; protein binding; Molecular Function. GO:0005634; nucleus; Cellular Component. GO:0008270; zinc ion binding; Molecular Function. GO:0030528; transcription regulator activity; Molecular Function. GO:0045449; regulation of transcription; Biological Process	IPR: IPR001092; Helix-loop-helix DNA-binding domain. IPR001841; Zinc finger, RING-type. IPR002867; Zinc finger, C6HC-type. IPR011598; Helix-loop-helix DNA-binding. IPR017907; Zinc finger, RING-type, conserved site	KEGG best hit desc: IBR zinc finger-containing protein; K11972 E3 ubiquitin-protein ligase RNF19A [EC:6.3.2.19]	sp|Q9ZUG9; Q67YS8; Q8S3D6|RecName: Full=Transcription factor bHLH66;AltName: Full=Basic helix-loop-helix protein 66;AltName: Full=Transcription factor EN 95;AltName: Full=bHLH transcription factor bHLH066; OS=Arabidopsis thaliana (Mouse-ear cress). GN=Name=BHLH66; Synonyms=EN95; OrderedLocusNames=At2g24260;ORFNames=F27D4.17; PE=2: Evidence at transcript level;	TrEMBL best hit: B9INB3
SSC	Pbr037387.1	2015	LG15	hk0209	GO: GO:0008270; zinc ion binding; Molecular Function	IPR: IPR000306; Zinc finger, FYVE-type. IPR007461; Ysc84 actin-binding domain. IPR011011; Zinc finger, FYVE/PHD-type. IPR017455; Zinc finger, FYVE-related	KEGG best hit desc: similar to FYVE, RhoGEF and PH domain containing 2; K05721 FYVE, RhoGEF and PH domain containing 2	sp|Q9URW6|RecName: Full=SH3 domain-containing protein PJ696.02; OS=Schizosaccharomyces pombe (strain 972 / ATCC 24843) (Fission yeast). GN=ORFNames=SPAPJ696.02; PE=1: Evidence at protein level;	TrEMBL best hit: D7TC91
SSC	Pbr037406.1	2015	LG15	lm0242	GO: NA	IPR: NA	KEGG best hit desc: NA	sp: NA	TrEMBL best hit: NA
SSC	Pbr037426.1	2015	LG15	lm0242	GO: GO:0008152; metabolic process; Biological Process. GO:0016491; oxidoreductase activity; Molecular Function. GO:0055114; oxidation-reduction process; Biological Process	IPR: IPR015590; Aldehyde dehydrogenase domain. IPR016160; Aldehyde dehydrogenase, conserved site. IPR016161; Aldehyde/histidinol dehydrogenase	KEGG best hit desc: similar to aldehyde dehydrogenase family 7 member A1; K14085 aldehyde dehydrogenase family 7 member A1 [EC:1.2.1.31 1.2.1.8 1.2.1.3]	sp|Q9ZPB7|RecName: Full=Aldehyde dehydrogenase family 7 member A1;AltName: Full=Antiquitin-1;AltName: Full=Matured fruit 60 kDa protein; OS=Malus domestica (Apple) (Pyrus malus). GN= PE=1: Evidence at protein level;	TrEMBL best hit: D7TCD6
SSC	Pbr038115.1	2015	LG15	lm1163	GO: NA	IPR: IPR001763; Rhodanese-like	KEGG best hit desc: MPT synthase sulfurylase, putative; K11996 adenylyltransferase and sulfurtransferase	sp|P27626|RecName: Full=Senescence-associated protein DIN1; OS=Raphanus sativus (Radish). GN=Name=DIN1; PE=2: Evidence at transcript level;	TrEMBL best hit: B9MX96
SSC	Pbr038124.1	2015	LG15	lm1163	GO: NA	IPR: NA	KEGG best hit desc: NA	sp|Q9STN5|RecName: Full=Uncharacterized protein At4g08330, chloroplastic;Flags: Precursor; OS=Arabidopsis thaliana (Mouse-ear cress). GN=OrderedLocusNames=At4g08330; ORFNames=T28D5.20; PE=1: Evidence at protein level;	TrEMBL best hit: F6HAH4
SSC	Pbr038125.2	2015	LG15	lm1163	GO: GO:0005506; iron ion binding; Molecular Function. GO:0016491; oxidoreductase activity; Molecular Function. GO:0016705; oxidoreductase activity, acting on paired donors, with incorporation or reduction of molecular oxygen; Molecular Function. GO:0031418; L-ascorbic acid binding; Molecular Function. GO:0055114; oxidation-reduction process; Biological Process	IPR: IPR005123; Oxoglutarate/iron-dependent oxygenase. IPR006620; Prolyl 4-hydroxylase, alpha subunit	KEGG best hit desc: iron ion binding / oxidoreductase/ oxidoreductase, acting on paired donors, with incorporation or reduction of molecular oxygen, 2-oxoglutarate as one donor, and incorporation of one atom each of oxygen into both donors; K00472 prolyl 4-hydroxylase [EC:1.14.11.2]	sp|P54001; Q6AZ74|RecName: Full=Prolyl 4-hydroxylase subunit alpha-1;AltName: Full=Procollagen-proline,2-oxoglutarate-4-dioxygenase subunit alpha-1;Flags: Precursor; OS=Rattus norvegicus (Rat). GN=Name=P4ha1; Synonyms=P4ha; PE=2: Evidence at transcript level;	TrEMBL best hit: C6TM81
SSC	Pbr040488.1	2015	LG15	np1242	GO: GO:0009058; biosynthetic process; Biological Process	IPR: IPR001296; Glycosyl transferase, group 1	KEGG best hit desc: AHPC/TSA protein, putative (EC:2.4.1.13); K03843 alpha-1,3/alpha-1,6-mannosyltransferase [EC:2.4.1.132 2.4.1.-]	sp|Q9R9N2|RecName: Full=Lipopolysaccharide core biosynthesis mannosyltransferase LpsB; OS=Rhizobium meliloti (strain 1021) (Ensifer meliloti) (Sinorhizobiummeliloti). GN=Name=lpsB; OrderedLocusNames=R01572; ORFNames=SMc01219; PE=3: Inferred from homology;	TrEMBL best hit: B9MXK7
SSC	Pbr001226.1	2015	LG5	np1359	GO: NA	IPR: IPR016027; Nucleic acid-binding, OB-fold-like	KEGG best hit desc: NA	sp: NA	TrEMBL best hit: NA
SSC	Pbr001234.1	2015	LG5	np1359	GO: GO:0005515; protein binding; Molecular Function	IPR: IPR001680; WD40 repeat. IPR011046; WD40 repeat-like-containing domain. IPR017986; WD40-repeat-containing domain. IPR019775; WD40 repeat, conserved site. IPR019781; WD40 repeat, subgroup. IPR019782; WD40 repeat 2	KEGG best hit desc: myosin; K01553 myosin ATPase [EC:3.6.4.1]	sp|Q6DKP5; Q5EFL4|RecName: Full=WD repeat-containing protein 13; OS=Pan troglodytes (Chimpanzee). GN=Name=WDR13; PE=3: Inferred from homology;	TrEMBL best hit: B9RHA2
SSC	Pbr007006.1	2015	LG5	hk0321	GO: NA	IPR: IPR023214; HAD-like domain	KEGG best hit desc: NA	sp|Q9D967|RecName: Full=Magnesium-dependent phosphatase 1; OS=Mus musculus (Mouse). GN=Name=Mdp1; PE=1: Evidence at protein level;	TrEMBL best hit: B9S9I9
SSC	Pbr007023.1	2015	LG5	hk0321	GO: NA	IPR: IPR010625; CHCH	KEGG best hit desc: NA	sp: NA	TrEMBL best hit: D7U673
SSC	Pbr009667.1	2015	LG5	lm0415	GO: GO:0003723; RNA binding; Molecular Function. GO:0006396; RNA processing; Biological Process	IPR: IPR002143; Ribosomal protein L1	KEGG best hit desc: PRPL1; Plastid ribosomal protein L1 large ribosomal subunit; K02863 large subunit ribosomal protein L1	sp|Q9LY66; Q9LWB4|RecName: Full=50S ribosomal protein L1, chloroplastic;AltName: Full=CL1;Flags: Precursor; OS=Arabidopsis thaliana (Mouse-ear cress). GN=Name=RPL1; OrderedLocusNames=At3g63490; ORFNames=MAA21_120; PE=1: Evidence at protein level;	TrEMBL best hit: B9RVK2
SSC	Pbr023244.1	2015	LG5	hk0614	GO: GO:0015078; hydrogen ion transmembrane transporter activity; Molecular Function. GO:0015991; ATP hydrolysis coupled proton transport; Biological Process. GO:0033177; proton-transporting two-sector ATPase complex, proton-transporting domain; Cellular Component. GO:0033179; proton-transporting V-type ATPase, V0 domain; Cellular Component	IPR: IPR000245; ATPase, V0 complex, proteolipid subunit C. IPR002379; ATPase, F0/V0 complex, subunit C	KEGG best hit desc: hypothetical protein; K02155 V-type H+-transporting ATPase 16kDa proteolipid subunit [EC:3.6.3.14]	sp|Q96473|RecName: Full=V-type proton ATPase 16 kDa proteolipid subunit;AltName: Full=V-type H(+)-ATPase 16 kDa subunit;AltName: Full=Vacuolar proton pump 16 kDa proteolipid subunit; OS=Kalanchoe daigremontiana (Devil's backbone) (Bryophyllumdaigremontianum). GN= PE=2: Evidence at transcript level;	TrEMBL best hit: C8CHS0
SSC	Pbr023253.1	2015	LG5	hk0614	GO: GO:0000276; mitochondrial proton-transporting ATP synthase complex, coupling factor F(o); Cellular Component. GO:0015078; hydrogen ion transmembrane transporter activity; Molecular Function. GO:0015986; ATP synthesis coupled proton transport; Biological Process	IPR: IPR008386; ATPase, F0 complex, subunit E, mitochondrial	KEGG best hit desc: NA	sp: NA	TrEMBL best hit: B9H0Z3
SSC	Pbr038981.1	2015	LG5	hk1012	GO: NA	IPR: NA	KEGG best hit desc: NA	sp|P47909; Q651Z6|RecName: Full=30S ribosomal protein S31, mitochondrial;Flags: Precursor; OS=Oryza sativa subsp. japonica (Rice). GN=OrderedLocusNames=Os09g0528100, LOC_Os09g35900;ORFNames=OJ1439_F07.33; PE=3: Inferred from homology;	TrEMBL best hit: B9RHE2
SSC	Pbr042781.1	2015	LG5	hk0614	GO: GO:0016491; oxidoreductase activity; Molecular Function. GO:0055114; oxidation-reduction process; Biological Process	IPR: IPR001395; Aldo/keto reductase. IPR018170; Aldo/keto reductase, conserved site. IPR020471; Aldo/keto reductase subgroup. IPR023210; NADP-dependent oxidoreductase domain	KEGG best hit desc: mannose 6-phosphate reductase (NADPH-dependent), putative; K00085 aldose-6-phosphate reductase (NADPH2) [EC:1.1.1.200]	sp|P28475|RecName: Full=NADP-dependent D-sorbitol-6-phosphate dehydrogenase;AltName: Full=Aldose-6-phosphate reductase [NADPH];AltName: Full=NADP-S6PDH; OS=Malus domestica (Apple) (Pyrus malus). GN=Name=S6PDH; PE=2: Evidence at transcript level;	TrEMBL best hit: Q5S3G6
Sucrose	Pbr007865.3	2015	LG15	np0377	GO: GO:0005515; protein binding; Molecular Function	IPR: IPR001680; WD40 repeat. IPR011046; WD40 repeat-like-containing domain. IPR017986; WD40-repeat-containing domain. IPR019781; WD40 repeat, subgroup. IPR019782; WD40 repeat 2	KEGG best hit desc: NA	sp: NA	TrEMBL best hit: B9S8J3
Sucrose	Pbr007873.1	2015	LG15	np0377	GO: GO:0004672; protein kinase activity; Molecular Function. GO:0004674; protein serine/threonine kinase activity; Molecular Function. GO:0005524; ATP binding; Molecular Function. GO:0006468; protein phosphorylation; Biological Process	IPR: IPR000719; Protein kinase, catalytic domain. IPR002290; Serine/threonine-protein kinase domain. IPR011009; Protein kinase-like domain. IPR017441; Protein kinase, ATP binding site. IPR017442; Serine/threonine-protein kinase-like domain. IPR020635; Tyrosine-protein kinase, catalytic domain	KEGG best hit desc: putative MAP3K alpha 1 protein kinase (ISS); K11228 mitogen-activated protein kinase kinase kinase [EC:2.7.11.-]	sp|O22040; O04030; O22039; Q8GZ05|RecName: Full=Mitogen-activated protein kinase kinase kinase ANP1;AltName: Full=Arabidopsis NPK1-related kinase 1; OS=Arabidopsis thaliana (Mouse-ear cress). GN=Name=ANP1; OrderedLocusNames=At1g09000; ORFNames=F7G19.13; PE=1: Evidence at protein level;	TrEMBL best hit: B9S8K4
Sucrose	Pbr007878.1	2015	LG15	np0377	GO: GO:0043234; protein complex; Cellular Component. GO:0051258; protein polymerization; Biological Process	IPR: IPR003008; Tubulin/FtsZ, GTPase domain. IPR013838; Beta tubulin, autoregulation binding site. IPR019605; Misato Segment II, myosin-like	KEGG best hit desc: NA	sp|Q2YDW2; Q3TJ50; Q3TLZ1; Q3TQV9; Q922H6|RecName: Full=Protein misato homolog 1; OS=Mus musculus (Mouse). GN=Name=Msto1; PE=2: Evidence at transcript level;	TrEMBL best hit: E0CVU9
Sucrose	Pbr003690.1	2015	LG4	hk1235	GO: NA	IPR: NA	KEGG best hit desc: NA	sp: NA	TrEMBL best hit: NA
Sucrose	Pbr003695.1	2015	LG4	hk1235	GO: GO:0015992; proton transport; Biological Process. GO:0016471; vacuolar proton-transporting V-type ATPase complex; Cellular Component. GO:0016820; hydrolase activity, acting on acid anhydrides, catalyzing transmembrane movement of substances; Molecular Function	IPR: IPR005124; Vacuolar (H+)-ATPase G subunit	KEGG best hit desc: hypothetical protein LOC100249863; K02152 V-type H+-transporting ATPase subunit G [EC:3.6.3.14]	sp|Q9SP55|RecName: Full=V-type proton ATPase subunit G;AltName: Full=Vacuolar proton pump subunit G; OS=Citrus limon (Lemon) (Citrus medica var. limon). GN=Name=VATG; Synonyms=VMA10; PE=3: Inferred from homology;	TrEMBL best hit: D7TQK9
Sucrose	Pbr021139.3	2015	LG4	lm0690	GO: GO:0005515; protein binding; Molecular Function	IPR: IPR000727; Target SNARE coiled-coil domain	KEGG best hit desc: SYP71; SYP71 (SYNTAXIN OF PLANTS 71); protein transporter; K08506 syntaxin of plants SYP7	sp|Q9SF29|RecName: Full=Syntaxin-71; OS=Arabidopsis thaliana (Mouse-ear cress). GN=Name=SYP71; OrderedLocusNames=At3g09740; ORFNames=F11F8_33; PE=1: Evidence at protein level;	TrEMBL best hit: B9S0N2
Sucrose	Pbr021148.1	2015	LG4	lm0690	GO: GO:0005515; protein binding; Molecular Function. GO:0006886; intracellular protein transport; Biological Process. GO:0006888; ER to Golgi vesicle-mediated transport; Biological Process. GO:0008270; zinc ion binding; Molecular Function. GO:0030127; COPII vesicle coat; Cellular Component	IPR: IPR001965; Zinc finger, PHD-type. IPR006895; Zinc finger, Sec23/Sec24-type. IPR006896; Sec23/Sec24, trunk domain. IPR006900; Sec23/Sec24, helical domain. IPR007123; Gelsolin domain. IPR011011; Zinc finger, FYVE/PHD-type. IPR012990; Sec23/Sec24 beta-sandwich. IPR019786; Zinc finger, PHD-type, conserved site. IPR019787; Zinc finger, PHD-finger	KEGG best hit desc: hypothetical protein LOC100265768; K14007 protein transport protein SEC24	sp|Q9M081; F4JV31; O65535|RecName: Full=Protein transport protein Sec24-like At4g32640; OS=Arabidopsis thaliana (Mouse-ear cress). GN=OrderedLocusNames=At4g32640; ORFNames=F4D11.160; PE=2: Evidence at transcript level;	TrEMBL best hit: E0CT66
Sucrose	Pbr015095.1	2016	LG16	lm0684	GO: GO:0005215; transporter activity; Molecular Function. GO:0006810; transport; Biological Process. GO:0016020; membrane; Cellular Component. GO:0016021; integral to membrane; Cellular Component. GO:0022891; substrate-specific transmembrane transporter activity; Molecular Function. GO:0055085; transmembrane transport; Biological Process	IPR: IPR003663; Sugar/inositol transporter. IPR005828; General substrate transporter. IPR005829; Sugar transporter, conserved site. IPR016196; Major facilitator superfamily, general substrate transporter. IPR020846; Major facilitator superfamily	KEGG best hit desc: hypothetical protein; K08150 MFS transporter, SP family, solute carrier family 2 (myo-inositol transporter), member 13	sp|Q8LPQ8; O65497|RecName: Full=Monosaccharide-sensing protein 2;AltName: Full=Sugar transporter MSSP2; OS=Arabidopsis thaliana (Mouse-ear cress). GN=Name=MSSP2; OrderedLocusNames=At4g35300; ORFNames=F23E12.140; PE=1: Evidence at protein level;	TrEMBL best hit: B9R8S3
Sucrose	Pbr020918.1	2016	LG16	lm0684	GO: GO:0005215; transporter activity; Molecular Function. GO:0006857; oligopeptide transport; Biological Process. GO:0016020; membrane; Cellular Component	IPR: IPR000109; Oligopeptide transporter. IPR016196; Major facilitator superfamily, general substrate transporter	KEGG best hit desc: peptide transporter, putative; K14638 solute carrier family 15 (peptide/histidine transporter), member 3/4	sp|Q9LQL2|RecName: Full=Protein NRT1/ PTR FAMILY 7.3;AltName: Full=Nitrate transporter 1.5; OS=Arabidopsis thaliana (Mouse-ear cress). GN=Name=NPF7.3; Synonyms=NRT1.5; OrderedLocusNames=At1g32450;ORFNames=F5D14.23; PE=1: Evidence at protein level;	TrEMBL best hit: B9N2Q6
Sucrose	Pbr020932.1	2016	LG16	lm0684	GO: GO:0009055; electron carrier activity; Molecular Function. GO:0051536; iron-sulfur cluster binding; Molecular Function	IPR: IPR001041; Ferredoxin	KEGG best hit desc: hypothetical protein LOC100242061; K02639 ferredoxin	sp|P08451|RecName: Full=Ferredoxin-2;AltName: Full=Ferredoxin II; OS=Synechococcus sp. (strain ATCC 27144 / PCC 6301 / SAUG 1402/1)(Anacystis nidulans). GN=Name=petF2; OrderedLocusNames=syc1175_c; PE=3: Inferred from homology;	TrEMBL best hit: D7TTZ5
Sucrose	Pbr020933.1	2016	LG16	lm0684	GO: GO:0009790; embryo development; Biological Process	IPR: IPR005513; Late embryogenesis abundant protein, group 1	KEGG best hit desc: NA	sp: NA	TrEMBL best hit: Q2XSG1
Sucrose	Pbr020934.1	2016	LG16	lm0684	GO: NA	IPR: NA	KEGG best hit desc: NA	sp: NA	TrEMBL best hit: B9N2P0
Sucrose	Pbr025734.1	2016	LG16	np0141	GO: GO:0003676; nucleic acid binding; Molecular Function	IPR: IPR000504; RNA recognition motif domain	KEGG best hit desc: hypothetical protein; K14398 cleavage and polyadenylation specificity factor subunit 6/7	sp|Q9VSH4; Q95TS9|RecName: Full=Cleavage and polyadenylation specificity factor subunit CG7185; OS=Drosophila melanogaster (Fruit fly). GN=ORFNames=CG7185; PE=1: Evidence at protein level;	TrEMBL best hit: B9S9T2
Sucrose	Pbr041623.1	2016	LG16	hk1105	GO: GO:0005515; protein binding; Molecular Function	IPR: IPR009057; Homeodomain-like. IPR014778; Myb, DNA-binding. IPR017930; Transcription regulator HTH, Myb-type, DNA-binding	KEGG best hit desc: ARR20; ARR20 (ARABIDOPSIS RESPONSE REGULATOR 20); transcription factor/ two-component response regulator; K14491 two-component response regulator ARR-B family	sp|Q9SAK5; B9DFC9; Q94AW3|RecName: Full=Myb family transcription factor APL;AltName: Full=Protein ALTERED PHLOEM DEVELOPMENT; OS=Arabidopsis thaliana (Mouse-ear cress). GN=Name=APL; OrderedLocusNames=At1g79430; ORFNames=T8K14.15; PE=2: Evidence at transcript level;	TrEMBL best hit: D7U3R9
Sucrose	Pbr041629.2	2016	LG16	hk1105	GO: GO:0015031; protein transport; Biological Process. GO:0016021; integral to membrane; Cellular Component	IPR: IPR007273; SCAMP	KEGG best hit desc: hypothetical protein LOC100442968; K08823 CDC-like kinase [EC:2.7.12.1]	sp|Q9C6X2|RecName: Full=Secretory carrier-associated membrane protein 4; OS=Arabidopsis thaliana (Mouse-ear cress). GN=Name=SCAMP4; OrderedLocusNames=At1g32050; ORFNames=T12O21.5; PE=2: Evidence at transcript level;	TrEMBL best hit: C6TGL4
TD	Pbr022953.1	2015	LG2	lm0126	GO: GO:0004497; monooxygenase activity; Molecular Function. GO:0005506; iron ion binding; Molecular Function. GO:0009055; electron carrier activity; Molecular Function. GO:0020037; heme binding; Molecular Function. GO:0055114; oxidation-reduction process; Biological Process	IPR: IPR001128; Cytochrome P450. IPR002401; Cytochrome P450, E-class, group I. IPR017972; Cytochrome P450, conserved site	KEGG best hit desc: CYP86B1; electron carrier/ heme binding / iron ion binding / monooxygenase/ oxygen binding; K00517 [EC:1.14.-.-]	sp|Q9FMY1|RecName: Full=Cytochrome P450 86B1; OS=Arabidopsis thaliana (Mouse-ear cress). GN=Name=CYP86B1; OrderedLocusNames=At5g23190; ORFNames=MKD15.5; PE=2: Evidence at transcript level;	TrEMBL best hit: F6HF53
TD	Pbr024685.1	2015	LG2	np0135	GO: GO:0000287; magnesium ion binding; Molecular Function. GO:0005986; sucrose biosynthetic process; Biological Process. GO:0050307; sucrose-phosphatase activity; Molecular Function	IPR: IPR006380; Sucrose-phosphate synthase. IPR013679; Sucrose-6-phosphate phosphohydrolase C-terminal. IPR023214; HAD-like domain	KEGG best hit desc: hypothetical protein; K07024	sp|Q5IH14|RecName: Full=Sucrose-phosphatase 1; OS=Nicotiana tabacum (Common tobacco). GN=Name=SPP1; PE=2: Evidence at transcript level;	TrEMBL best hit: Q5J3N9
TD	Pbr007818.5	2016	LG7	hk0331	GO: NA	IPR: IPR007726; SSXT	KEGG best hit desc: NA	sp|Q15532; B0YJ95; Q16404; Q4VAX1; Q9BXC6|RecName: Full=Protein SSXT;AltName: Full=Protein SYT;AltName: Full=Synovial sarcoma translocated to X chromosome protein; OS=Homo sapiens (Human). GN=Name=SS18; Synonyms=SSXT, SYT; PE=1: Evidence at protein level;	TrEMBL best hit: D9ZJ01
TD	Pbr007828.1	2016	LG7	hk0331	GO: NA	IPR: NA	KEGG best hit desc: NA	sp: NA	TrEMBL best hit: NA
VD	Pbr037882.6	2015	LG5	lm1148	GO: GO:0003677; DNA binding; Molecular Function. GO:0005622; intracellular; Cellular Component. GO:0005634; nucleus; Cellular Component. GO:0008270; zinc ion binding; Molecular Function	IPR: IPR001739; Methyl-CpG DNA binding. IPR007087; Zinc finger, C2H2-type. IPR016177; DNA-binding, integrase-type	KEGG best hit desc: NA	sp|Q9LME6; Q8RXV1|RecName: Full=Methyl-CpG-binding domain-containing protein 8;AltName: Full=Methyl-CpG-binding protein MBD8; OS=Arabidopsis thaliana (Mouse-ear cress). GN=Name=MBD8; OrderedLocusNames=At1g22310; ORFNames=T16E15.7; PE=2: Evidence at transcript level;	TrEMBL best hit: A5AUY6
VD	Pbr037885.1	2015	LG5	lm1148	GO: NA	IPR: IPR006766; Phosphate-induced protein 1	KEGG best hit desc: NA	sp: NA	TrEMBL best hit: B9IJE2
VD	Pbr037886.1	2015	LG5	lm1148	GO: GO:0003676; nucleic acid binding; Molecular Function. GO:0003723; RNA binding; Molecular Function. GO:0003735; structural constituent of ribosome; Molecular Function. GO:0005622; intracellular; Cellular Component. GO:0005840; ribosome; Cellular Component. GO:0006412; translation; Biological Process	IPR: IPR001892; Ribosomal protein S13. IPR010979; Ribosomal protein S13-like, H2TH. IPR018269; Ribosomal protein S13, conserved site	KEGG best hit desc: Os03g0704000; K02952 small subunit ribosomal protein S13	sp|P42732; Q9LY97|RecName: Full=30S ribosomal protein S13, chloroplastic;AltName: Full=CS13;Flags: Precursor; OS=Arabidopsis thaliana (Mouse-ear cress). GN=Name=RPS13; OrderedLocusNames=At5g14320; ORFNames=F18O22_110; PE=2: Evidence at transcript level;	TrEMBL best hit: A9PHT2

## Sheet: Supplementary Table S6
Supplementary Table S6: Collinearity statistics between the pear genetic map ‘Bayuehong’ x ‘Dangshansuli’ (BD-map) and the reference genome ‘Dangshansuli’.
LGs	No. of SNPs	Corresponding chromosome	Different Chromosomes	Homologous Chromosome	Co-anchored rate	Homo-rate	Miss-rate
LG1	50	13	4	33	0.26	0.66	0.74
LG2	243	233	9	1	0.958848	0.00411523	0.0411523
LG3	231	214	14	3	0.926407	0.012987	0.0735931
LG4	106	92	13	1	0.867925	0.00943396	0.132075
LG5	281	266	14	1	0.946619	0.00355872	0.0533808
LG6	210	195	15	0	0.928571	0	0.0714286
LG7	131	115	13	3	0.877863	0.0229008	0.122137
LG8	167	162	4	1	0.97006	0.00598802	0.0299401
LG9	177	163	12	2	0.920904	0.0112994	0.079096
LG10	227	216	11	0	0.951542	0	0.0484581
LG11	257	236	21	1	0.918288	0.00389105	0.0856031
LG12	162	156	5	1	0.962963	0.00617284	0.037037
LG13	154	151	2	1	0.980519	0.00649351	0.0194805
LG14	179	171	7	1	0.955307	0.00558659	0.0446927
LG15	373	360	13	0	0.965147	0	0.0348525
LG16	109	99	8	2	0.908257	0.0183486	0.0917431
LG17	184	160	20	4	0.869565	0.0217391	0.130435
Average	190.647	176.588	10.8824	3.23529	0.892281	0.0466185	0.107947
Note: ‘Homo-rate’ indicates the properties of homologous markers in the total markers of the LG.

## Sheet: Supplementary Table S7
Supplementary Table S7: New assemble scaffold alignment of ‘Dangshansuli-v2’ based on the SBPs.
Chromosome	start	end	collinearity of LNHK-map and BD-map: genetic position	scaffold:start_position
chr1	14942	845357	lnhk_map_chr1_position_txt_convert-1:0	scaffold117.0.1:14943
chr1	894917	916927	lnhk_map_chr1_position_txt_convert-1:0	scaffold1567.0:1176
chr1	936806	1064418	lnhk_map_chr1_position_txt_convert-1:0	scaffold936.0.1:17338
chr1	1073876	1129354	lnhk_map_chr1_position_txt_convert-1:0	scaffold1366.0:167
chr1	1136715	1184877	lnhk_map_chr1_position_txt_convert-1:1.15	scaffold1425.0:184
chr1	1202266	1394183	lnhk_map_chr1_position_txt_convert-1:1.15	scaffold746.0:14004
chr1	1421141	1429042	lnhk_map_chr1_position_txt_convert-1:1.86	scaffold1325.0:25084
chr1	1519176	2019163	lnhk_map_chr1_position_txt_convert-1:2.08	scaffold88.0.1:50500
chr1	2465146	2807377	lnhk_map_chr1_position_txt_convert-1:2.36	scaffold482.0:12771
chr1	2845335	2866770	lnhk_map_chr1_position_txt_convert-1:2.58	scaffold1064.0:37385
chr1	2927470	3166326	lnhk_map_chr1_position_txt_convert-1:3.86	scaffold638.0:142
chr1	3186115	3215276	lnhk_map_chr1_position_txt_convert-1:3.86	scaffold1494.0:340
chr1	3223206	3256632	lnhk_map_chr1_position_txt_convert-1:4.37	scaffold1516.0:468
chr1	3265265	3580641	lnhk_map_chr1_position_txt_convert-1:5	scaffold522.0.1:8397
chr1	3582404	3629190	lnhk_map_chr1_position_txt_convert-1:5.21	scaffold1440.0:246
chr1	3629804	3649539	lnhk_map_chr1_position_txt_convert-1:7.46	scaffold929.0.8:794
chr1	3630398	3649477	lnhk_map_chr1_position_txt_convert-1:5.52	scaffold929.0.8:856
chr1	3651919	3664049	lnhk_map_chr1_position_txt_convert-1:5.97	scaffold822.0.1:1488
chr1	3832402	3933105	lnhk_map_chr1_position_txt_convert-1:5.97	scaffold1135.0:1687
chr1	3933729	3951865	lnhk_map_chr1_position_txt_convert-1:5.97	scaffold1620.0:252
chr1	3952425	4033468	lnhk_map_chr1_position_txt_convert-1:6.45	scaffold1253.0:3297
chr1	3952559	4036081	lnhk_map_chr1_position_txt_convert-1:11.27	scaffold1253.0:684
chr1	4066884	4296726	lnhk_map_chr1_position_txt_convert-1:11.35	scaffold634.0:461
chr1	4226100	4284138	lnhk_map_chr1_position_txt_convert-1:7	scaffold634.0:13049
chr1	4297434	4766185	lnhk_map_chr1_position_txt_convert-1:7.12	scaffold341.0:6321
chr1	4297436	4772141	lnhk_map_chr1_position_txt_convert-1:8.84	scaffold341.0:365
chr1	4801658	4985174	lnhk_map_chr1_position_txt_convert-1:8.17	scaffold689.0:29054
chr1	5007598	5427235	lnhk_map_chr1_position_txt_convert-1:9.69	scaffold396.0:3976
chr1	5008495	5402303	lnhk_map_chr1_position_txt_convert-1:8.57	scaffold396.0:28908
chr1	5432167	5580017	lnhk_map_chr1_position_txt_convert-1:9.92	scaffold199.0:511749
chr1	5459248	5557298	lnhk_map_chr1_position_txt_convert-1:9.05	scaffold199.0:534468
chr1	5591489	6091448	lnhk_map_chr1_position_txt_convert-1:11.62	scaffold199.0:318
chr1	6094345	6104613	lnhk_map_chr1_position_txt_convert-1:9.05	scaffold1638.0:2481
chr1	6094371	6107715	lnhk_map_chr1_position_txt_convert-1:10.8	scaffold1638.0:2507
chr1	6108608	6419642	lnhk_map_chr1_position_txt_convert-1:13.57	scaffold537.0:48
chr1	6155483	6418507	lnhk_map_chr1_position_txt_convert-1:9.43	scaffold537.0:1183
chr1	6428512	6594632	lnhk_map_chr1_position_txt_convert-1:9.54	scaffold837.0:8724
chr1	6559411	6594541	lnhk_map_chr1_position_txt_convert-1:12.4	scaffold837.0:139623
chr1	6595334	6835406	lnhk_map_chr1_position_txt_convert-1:12	scaffold653.0:7674
chr1	6609956	6822929	lnhk_map_chr1_position_txt_convert-1:9.56	scaffold653.0:20151
chr1	7074824	7145340	lnhk_map_chr1_position_txt_convert-1:10.09	scaffold546.0:231646
chr1	7153345	7228836	lnhk_map_chr1_position_txt_convert-1:9.44	scaffold1276.0:5253
chr1	7199759	7204117	lnhk_map_chr1_position_txt_convert-1:10.15	scaffold1276.0:51667
chr1	7231769	7550969	lnhk_map_chr1_position_txt_convert-1:10.25	scaffold530.0:1536
chr1	7570262	8070233	lnhk_map_chr1_position_txt_convert-1:10.93	scaffold132.0.1:18441
chr1	8052909	8378628	lnhk_map_chr1_position_txt_convert-1:10.37	scaffold132.0.1:501088
chr1	8070407	8378642	lnhk_map_chr1_position_txt_convert-1:10.74	scaffold132.0.1:518586
chr1	8379164	8768989	lnhk_map_chr1_position_txt_convert-1:11.12	scaffold116.0.1:501849
chr1	8769227	9269038	lnhk_map_chr1_position_txt_convert-1:14.01	scaffold116.0.1:1800
chr1	9271155	9437869	lnhk_map_chr1_position_txt_convert-1:10.51	scaffold766.0:219
chr1	9272752	9459590	lnhk_map_chr1_position_txt_convert-1:11.81	scaffold766.0:1816
chr1	9493853	9642089	lnhk_map_chr1_position_txt_convert-1:11.82	scaffold119.0:23012
chr1	10344070	10597211	lnhk_map_chr1_position_txt_convert-1:13.24	scaffold583.0:23
chr1	10345470	10623533	lnhk_map_chr1_position_txt_convert-1:14.73	scaffold583.0:1423
chr1	10624067	10789903	lnhk_map_chr1_position_txt_convert-1:13.88	scaffold872.0:144
chr1	10624146	10790413	lnhk_map_chr1_position_txt_convert-1:15.64	scaffold872.0:223
chr1	10790863	10987173	lnhk_map_chr1_position_txt_convert-1:16.12	scaffold775.0:192
chr1	10790933	10987207	lnhk_map_chr1_position_txt_convert-1:17.36	scaffold775.0:262
chr1	10987877	11069812	lnhk_map_chr1_position_txt_convert-1:19.41	scaffold1277.0:284
chr1	10988178	11069729	lnhk_map_chr1_position_txt_convert-1:19.45	scaffold1277.0:585
chr1	11070357	11097407	lnhk_map_chr1_position_txt_convert-1:18.65	scaffold1546.0:160
chr1	11072094	11095831	lnhk_map_chr1_position_txt_convert-1:20.19	scaffold1546.0:1897
chr1	11098842	11105267	lnhk_map_chr1_position_txt_convert-1:21.79	scaffold1780.0:498
chr1	11098850	11105173	lnhk_map_chr1_position_txt_convert-1:21.62	scaffold1780.0:592
chr1	11106148	11346954	lnhk_map_chr1_position_txt_convert-1:22.57	scaffold654.0:7142
chr1	11110852	11314620	lnhk_map_chr1_position_txt_convert-1:21.38	scaffold654.0:39476
chr1	11488395	11648617	lnhk_map_chr1_position_txt_convert-1:22.57	scaffold566.0:134201
chr1	11517790	11627498	lnhk_map_chr1_position_txt_convert-1:23.37	scaffold566.0:163596
chr1	11693050	11884577	lnhk_map_chr1_position_txt_convert-1:25.88	scaffold158.0:532696
chr1	11706954	11886389	lnhk_map_chr1_position_txt_convert-1:27.4	scaffold158.0:530884
chr1	11924091	12417128	lnhk_map_chr1_position_txt_convert-1:27.62	scaffold158.0:145
chr1	11924101	12416263	lnhk_map_chr1_position_txt_convert-1:28.41	scaffold158.0:1010
chr1	12427956	12502533	lnhk_map_chr1_position_txt_convert-1:27.62	scaffold1152.0:10585
chr1	12462747	12501605	lnhk_map_chr1_position_txt_convert-1:27.85	scaffold1152.0:45376
chr1	12518793	12603049	lnhk_map_chr1_position_txt_convert-1:28.66	scaffold1254.0:297
chr1	12519682	12602622	lnhk_map_chr1_position_txt_convert-1:28.84	scaffold1254.0:1186
chr1	12604235	12880476	lnhk_map_chr1_position_txt_convert-1:29.02	scaffold591.0:961
chr1	12881281	13374229	lnhk_map_chr1_position_txt_convert-1:26.75	scaffold313.0:232
chr1	12881738	13377255	lnhk_map_chr1_position_txt_convert-1:29.91	scaffold313.0:689
chr1	13385078	13763961	lnhk_map_chr1_position_txt_convert-1:32.65	scaffold450.0:5085
chr1	13765650	13795744	lnhk_map_chr1_position_txt_convert-1:55.06	scaffold275.0:512256
chr1	13766512	13775888	lnhk_map_chr1_position_txt_convert-1:34.08	scaffold275.0:532112
chr1	13778744	14277822	lnhk_map_chr1_position_txt_convert-1:34.7	scaffold275.0:30178
chr1	13813843	14299546	lnhk_map_chr1_position_txt_convert-1:34.84	scaffold275.0:8454
chr1	14308942	14311610	lnhk_map_chr1_position_txt_convert-1:35.53	scaffold1924.0:844
chr1	14310423	14311347	lnhk_map_chr1_position_txt_convert-1:35.6	scaffold1924.0:2325
chr1	14312182	14716499	lnhk_map_chr1_position_txt_convert-1:36.41	scaffold413.0:235
chr1	14728541	14730193	lnhk_map_chr1_position_txt_convert-1:36.68	scaffold1685.0:5948
chr1	14821741	15200140	lnhk_map_chr1_position_txt_convert-1:37.59	scaffold173.0:257972
chr1	14993357	15455099	lnhk_map_chr1_position_txt_convert-1:40.77	scaffold173.0:3013
chr1	15458447	15742098	lnhk_map_chr1_position_txt_convert-1:37.98	scaffold579.0.1:237
chr1	15746571	15771782	lnhk_map_chr1_position_txt_convert-1:39.93	scaffold134.1.8:3564
chr1	15854754	16195380	lnhk_map_chr1_position_txt_convert-1:40.53	scaffold467.0:1149
chr1	15917703	16196174	lnhk_map_chr1_position_txt_convert-1:40.86	scaffold467.0:355
chr1	16196816	16383311	lnhk_map_chr1_position_txt_convert-1:41.16	scaffold797.0:2044
chr1	16198537	16374826	lnhk_map_chr1_position_txt_convert-1:40.54	scaffold797.0:10529
chr1	16385978	16872418	lnhk_map_chr1_position_txt_convert-1:41.28	scaffold330.0:525
chr1	16872820	16926528	lnhk_map_chr1_position_txt_convert-1:42.12	scaffold1216.0:84
chr1	16964384	17046852	lnhk_map_chr1_position_txt_convert-1:42.75	scaffold1170.0:181
chr1	17071096	17570893	lnhk_map_chr1_position_txt_convert-1:43.76	scaffold16.0.1:6375
chr1	17341177	17341178	lnhk_map_chr1_position_txt_convert-1:43.44	scaffold16.0.1:276456
chr1	17571291	18071259	lnhk_map_chr1_position_txt_convert-1:44.31	scaffold16.0.1:506570
chr1	18071443	18570717	lnhk_map_chr1_position_txt_convert-1:44.51	scaffold16.0.1:1006722
chr1	18571572	18664575	lnhk_map_chr1_position_txt_convert-1:46.15	scaffold16.0.1:1506851
chr1	18594182	18664508	lnhk_map_chr1_position_txt_convert-1:42.53	scaffold16.0.1:1529461
chr1	18682392	19101619	lnhk_map_chr1_position_txt_convert-1:46.45	scaffold103.0:503595
chr1	18714458	19099341	lnhk_map_chr1_position_txt_convert-1:44.11	scaffold103.0:505873
chr1	19642210	19897381	lnhk_map_chr1_position_txt_convert-1:46.78	scaffold565.0:466
chr1	19643997	19887323	lnhk_map_chr1_position_txt_convert-1:44.9	scaffold565.0:10524
chr1	19898644	20201324	lnhk_map_chr1_position_txt_convert-1:47.33	scaffold551.0:699
chr1	19898701	20201738	lnhk_map_chr1_position_txt_convert-1:49.9	scaffold551.0:756
chr1	20202444	20241753	lnhk_map_chr1_position_txt_convert-1:47.77	scaffold320.0:251
chr1	20202712	20384990	lnhk_map_chr1_position_txt_convert-1:49.29	scaffold320.0:519
chr1	20725617	21225578	lnhk_map_chr1_position_txt_convert-1:48.23	scaffold260.0.1:26993
chr1	21252722	21270159	lnhk_map_chr1_position_txt_convert-1:48.76	scaffold1611.0:164
chr1	21255874	21268201	lnhk_map_chr1_position_txt_convert-1:49.33	scaffold1611.0:3316
chr1	21272799	21379367	lnhk_map_chr1_position_txt_convert-1:49.63	scaffold1115.0:200
chr1	21284520	21374424	lnhk_map_chr1_position_txt_convert-1:45.68	scaffold1115.0:5143
chr1	21384208	21903888	lnhk_map_chr1_position_txt_convert-1:51.04	scaffold280.0:16571
chr1	21388274	21681584	lnhk_map_chr1_position_txt_convert-1:47.98	scaffold280.0:238875
chr1	21923010	22007856	lnhk_map_chr1_position_txt_convert-1:51.54	scaffold1237.0:2453
chr1	22008475	22283083	lnhk_map_chr1_position_txt_convert-1:53.32	scaffold594.0:173
chr1	22411929	22461546	lnhk_map_chr1_position_txt_convert-1:68.58	scaffold628.0:128552
chr10	1543	77192	lnhk_map_no_chr1_position_txt_convert-10:5.95	scaffold1242.0:1544
chr10	96225	321941	lnhk_map_no_chr1_position_txt_convert-10:6.62	scaffold312.2.1:8409
chr10	408971	415932	lnhk_map_no_chr1_position_txt_convert-10:11.56	scaffold1205.0:85829
chr10	418210	445263	lnhk_map_no_chr1_position_txt_convert-10:12.57	scaffold1370.0:1624
chr10	479813	480356	lnhk_map_no_chr1_position_txt_convert-10:15.14	scaffold1908.0:2060
chr10	492301	807335	lnhk_map_no_chr1_position_txt_convert-10:15.48	scaffold471.0.1:10604
chr10	494793	835468	lnhk_map_no_chr1_position_txt_convert-10:19.68	scaffold471.0.1:13096
chr10	839379	1339352	lnhk_map_no_chr1_position_txt_convert-10:18.82	scaffold232.0:222
chr10	840478	1335661	lnhk_map_no_chr1_position_txt_convert-10:19.18	scaffold232.0:1321
chr10	970251	970252	BD_map_snp_no_chr1_position_txt_convert-10:141.9	scaffold232.0:131094
chr10	1052241	1052242	BD_map_snp_no_chr1_position_txt_convert-10:112.2	scaffold232.0:213084
chr10	1339381	1435980	lnhk_map_no_chr1_position_txt_convert-10:13.44	scaffold232.0:500224
chr10	1340527	1435762	lnhk_map_no_chr1_position_txt_convert-10:20.45	scaffold232.0:501370
chr10	1345105	1433310	lnhk_map_no_chr1_position_txt_convert-10:18.28	scaffold232.0:505948
chr10	1439231	1540448	lnhk_map_no_chr1_position_txt_convert-10:15.79	scaffold1101.0:3552
chr10	1470684	1530517	lnhk_map_no_chr1_position_txt_convert-10:15.69	scaffold1101.0:13483
chr10	1544466	2039642	lnhk_map_no_chr1_position_txt_convert-10:16.36	scaffold164.0:368
chr10	1587233	1587234	BD_map_snp_no_chr1_position_txt_convert-10:128.8	scaffold164.0:43135
chr10	1599165	1599166	BD_map_snp_no_chr1_position_txt_convert-10:126.6	scaffold164.0:55067
chr10	1637494	1637495	BD_map_snp_no_chr1_position_txt_convert-10:129	scaffold164.0:93396
chr10	1676461	1676462	BD_map_snp_no_chr1_position_txt_convert-10:126.6	scaffold164.0:132363
chr10	1676540	1676541	BD_map_snp_no_chr1_position_txt_convert-10:126.1	scaffold164.0:132442
chr10	1697127	1697128	BD_map_snp_no_chr1_position_txt_convert-10:128.7	scaffold164.0:153029
chr10	1760590	1760591	BD_map_snp_no_chr1_position_txt_convert-10:126.6	scaffold164.0:216492
chr10	1783097	1783098	BD_map_snp_no_chr1_position_txt_convert-10:138.6	scaffold164.0:238999
chr10	1865997	1865998	BD_map_snp_no_chr1_position_txt_convert-10:103.4	scaffold164.0:321899
chr10	2045074	2265278	lnhk_map_no_chr1_position_txt_convert-10:12.99	scaffold164.0:500976
chr10	2048277	2181318	lnhk_map_no_chr1_position_txt_convert-10:15.15	scaffold164.0:504179
chr10	2055054	2265153	lnhk_map_no_chr1_position_txt_convert-10:16.77	scaffold164.0:510956
chr10	2302345	2771829	lnhk_map_no_chr1_position_txt_convert-10:13.79	scaffold338.0:845
chr10	2302569	2771799	lnhk_map_no_chr1_position_txt_convert-10:19.25	scaffold338.0:875
chr10	2347511	2764744	lnhk_map_no_chr1_position_txt_convert-10:17.08	scaffold338.0:7930
chr10	2356867	2356868	BD_map_snp_no_chr1_position_txt_convert-10:129.9	scaffold338.0:415806
chr10	2406254	2406255	BD_map_snp_no_chr1_position_txt_convert-10:102.9	scaffold338.0:366419
chr10	2430934	2430935	BD_map_snp_no_chr1_position_txt_convert-10:129.9	scaffold338.0:341739
chr10	2510150	2510151	BD_map_snp_no_chr1_position_txt_convert-10:129.9	scaffold338.0:262523
chr10	2595180	2595181	BD_map_snp_no_chr1_position_txt_convert-10:103.5	scaffold338.0:177493
chr10	2772956	2777077	lnhk_map_no_chr1_position_txt_convert-10:0	scaffold1813.0:1845
chr10	2772987	2777164	lnhk_map_no_chr1_position_txt_convert-10:19.38	scaffold1813.0:1758
chr10	2777200	2777220	lnhk_map_no_chr1_position_txt_convert-10:22.34	scaffold1813.0:1702
chr10	2789495	2891466	lnhk_map_no_chr1_position_txt_convert-10:22.96	scaffold1058.0:10475
chr10	2899210	2900922	lnhk_map_no_chr1_position_txt_convert-10:25.79	scaffold1515.0:32051
chr10	2899261	2930063	lnhk_map_no_chr1_position_txt_convert-10:26.95	scaffold1515.0:2910
chr10	2901740	2925193	lnhk_map_no_chr1_position_txt_convert-10:24.2	scaffold1515.0:7780
chr10	2958089	3134291	lnhk_map_no_chr1_position_txt_convert-10:24.48	scaffold764.0:1244
chr10	2958121	3134365	lnhk_map_no_chr1_position_txt_convert-10:26.38	scaffold764.0:1170
chr10	2962335	3134601	lnhk_map_no_chr1_position_txt_convert-10:11.09	scaffold764.0:934
chr10	3175715	3485821	lnhk_map_no_chr1_position_txt_convert-10:26.51	scaffold285.0:186206
chr10	3217544	3483776	lnhk_map_no_chr1_position_txt_convert-10:12.4	scaffold285.0:188251
chr10	3219181	3482319	lnhk_map_no_chr1_position_txt_convert-10:23.82	scaffold285.0:189708
chr10	3475422	3475423	BD_map_snp_no_chr1_position_txt_convert-7:64.6	scaffold285.0:196604
chr10	3475695	3475696	BD_map_snp_no_chr1_position_txt_convert-7:64.3	scaffold285.0:196331
chr10	3678255	4141682	lnhk_map_no_chr1_position_txt_convert-10:23.6	scaffold277.0:6130
chr10	3690959	4148417	lnhk_map_no_chr1_position_txt_convert-10:25.11	scaffold277.0:18834
chr10	3904227	4059316	lnhk_map_no_chr1_position_txt_convert-10:29.17	scaffold277.0:232102
chr10	4190047	4196796	lnhk_map_no_chr1_position_txt_convert-13:60.13	scaffold277.0:517922
chr10	4194032	4196800	lnhk_map_no_chr1_position_txt_convert-10:26.56	scaffold277.0:521907
chr10	4213002	4648524	lnhk_map_no_chr1_position_txt_convert-13:29.59	scaffold381.0:911
chr10	4218041	4648956	lnhk_map_no_chr1_position_txt_convert-10:27.04	scaffold381.0:479
chr10	4458528	4649103	lnhk_map_no_chr1_position_txt_convert-10:28.99	scaffold381.0:332
chr10	4650079	4707509	lnhk_map_no_chr1_position_txt_convert-10:26.22	scaffold256.0:503643
chr10	4653285	4705307	lnhk_map_no_chr1_position_txt_convert-10:23.23	scaffold256.0:505845
chr10	4705492	5205404	lnhk_map_no_chr1_position_txt_convert-10:27.3	scaffold256.0:5748
chr10	4711845	5210859	lnhk_map_no_chr1_position_txt_convert-10:26.63	scaffold256.0:293
chr10	4711880	5210692	lnhk_map_no_chr1_position_txt_convert-10:20.71	scaffold256.0:460
chr10	4821052	4821053	BD_map_snp_no_chr1_position_txt_convert-10:129.8	scaffold256.0:390099
chr10	4898877	4898878	BD_map_snp_no_chr1_position_txt_convert-10:130.9	scaffold256.0:312274
chr10	5211610	5379422	lnhk_map_no_chr1_position_txt_convert-10:27.72	scaffold862.0:360
chr10	5211617	5377980	lnhk_map_no_chr1_position_txt_convert-10:23.97	scaffold862.0:367
chr10	5226826	5379449	lnhk_map_no_chr1_position_txt_convert-10:28.36	scaffold862.0:15576
chr10	5285425	5285426	BD_map_snp_no_chr1_position_txt_convert-10:130	scaffold862.0:74175
chr10	5380891	5547123	lnhk_map_no_chr1_position_txt_convert-10:27.72	scaffold840.0:1166
chr10	5381008	5552221	lnhk_map_no_chr1_position_txt_convert-10:29.56	scaffold840.0:1283
chr10	5381313	5549070	lnhk_map_no_chr1_position_txt_convert-10:23.97	scaffold840.0:1588
chr10	5554552	5560437	lnhk_map_no_chr1_position_txt_convert-10:27.88	scaffold1785.0:780
chr10	5555555	5560408	lnhk_map_no_chr1_position_txt_convert-10:29.21	scaffold1785.0:1783
chr10	5559111	5559112	lnhk_map_no_chr1_position_txt_convert-10:21.44	scaffold1785.0:5339
chr10	5561229	5604458	lnhk_map_no_chr1_position_txt_convert-10:28.64	scaffold1439.0:394
chr10	5561422	5601555	lnhk_map_no_chr1_position_txt_convert-10:17.81	scaffold1439.0:587
chr10	5562556	5599747	lnhk_map_no_chr1_position_txt_convert-10:30.5	scaffold1439.0:1721
chr10	5662849	5662850	BD_map_snp_no_chr1_position_txt_convert-10:127.7	scaffold667.0:55130
chr10	5855278	6209309	lnhk_map_no_chr1_position_txt_convert-10:9.92	scaffold443.0:27478
chr10	5916904	5916905	BD_map_snp_no_chr1_position_txt_convert-10:127.7	scaffold443.0:319882
chr10	6170845	6170846	BD_map_snp_no_chr1_position_txt_convert-10:127.5	scaffold443.0:65941
chr10	6243572	6377232	lnhk_map_no_chr1_position_txt_convert-10:16.61	scaffold986.0:6687
chr10	6243585	6377228	lnhk_map_no_chr1_position_txt_convert-10:28.86	scaffold986.0:6700
chr10	6393799	6426417	lnhk_map_no_chr1_position_txt_convert-10:28.86	scaffold1431.0.1:511
chr10	6393838	6426831	lnhk_map_no_chr1_position_txt_convert-10:30.05	scaffold1431.0.1:97
chr10	6394121	6408810	lnhk_map_no_chr1_position_txt_convert-10:22.09	scaffold1431.0.1:18118
chr10	6433048	6584815	lnhk_map_no_chr1_position_txt_convert-10:30.05	scaffold907.0:6022
chr10	6433286	6511650	lnhk_map_no_chr1_position_txt_convert-10:30.85	scaffold907.0:6260
chr10	6433667	6584601	lnhk_map_no_chr1_position_txt_convert-10:28.86	scaffold907.0:6641
chr10	6603393	7060913	lnhk_map_no_chr1_position_txt_convert-10:18.35	scaffold267.0.1:18216
chr10	7040042	7120382	lnhk_map_no_chr1_position_txt_convert-10:30.13	scaffold267.0.1:454865
chr10	7135767	7235085	lnhk_map_no_chr1_position_txt_convert-10:28.64	scaffold896.0:5241
chr10	7136273	7234468	lnhk_map_no_chr1_position_txt_convert-10:0.57	scaffold896.0:5747
chr10	7147080	7224748	lnhk_map_no_chr1_position_txt_convert-10:30.28	scaffold896.0:16554
chr10	7393751	7393752	BD_map_snp_no_chr1_position_txt_convert-10:127	scaffold715.0:101923
chr10	7509227	7536777	lnhk_map_no_chr1_position_txt_convert-10:30.37	scaffold1378.0:31792
chr10	7509260	7543583	lnhk_map_no_chr1_position_txt_convert-10:28.64	scaffold1378.0:24986
chr10	7519524	7561636	lnhk_map_no_chr1_position_txt_convert-10:30.98	scaffold1378.0:6933
chr10	7964764	7964765	BD_map_snp_no_chr1_position_txt_convert-10:127	scaffold296.0:128212
chr10	8075041	8075042	BD_map_snp_no_chr1_position_txt_convert-10:107.1	scaffold296.0:17935
chr10	8276310	8276311	lnhk_map_no_chr1_position_txt_convert-10:31.42	scaffold809.0:183235
chr10	8351941	8351942	BD_map_snp_no_chr1_position_txt_convert-10:126.8	scaffold84.0:942492
chr10	8395972	8395973	BD_map_snp_no_chr1_position_txt_convert-10:107.1	scaffold84.0:898461
chr10	8521501	8521502	BD_map_snp_no_chr1_position_txt_convert-10:127	scaffold84.0:772932
chr10	8531296	8531297	BD_map_snp_no_chr1_position_txt_convert-10:126.9	scaffold84.0:763137
chr10	8596748	8596749	BD_map_snp_no_chr1_position_txt_convert-10:122.2	scaffold84.0:697685
chr10	8867956	8867957	BD_map_snp_no_chr1_position_txt_convert-10:108.4	scaffold84.0:426477
chr10	8985857	8985858	BD_map_snp_no_chr1_position_txt_convert-10:108.2	scaffold84.0:308576
chr10	9013391	9013392	BD_map_snp_no_chr1_position_txt_convert-10:108.4	scaffold84.0:281042
chr10	9072705	9072706	BD_map_snp_no_chr1_position_txt_convert-10:108.1	scaffold84.0:221728
chr10	9310800	9539539	lnhk_map_no_chr1_position_txt_convert-14:46.26	scaffold163.0:509972
chr10	9815425	9815426	BD_map_snp_no_chr1_position_txt_convert-10:118.9	scaffold163.0:234085
chr10	9887560	9887561	BD_map_snp_no_chr1_position_txt_convert-10:106.8	scaffold163.0:161950
chr10	10058344	10448340	lnhk_map_no_chr1_position_txt_convert-10:30.01	scaffold189.0:8735
chr10	10058463	10448222	lnhk_map_no_chr1_position_txt_convert-10:31.47	scaffold189.0:8854
chr10	10182641	10619415	lnhk_map_no_chr1_position_txt_convert-10:32.26	scaffold189.0:133032
chr10	10341562	10341563	BD_map_snp_no_chr1_position_txt_convert-10:91.8	scaffold189.0:291953
chr10	10363342	10363343	BD_map_snp_no_chr1_position_txt_convert-10:92.8	scaffold189.0:313733
chr10	10737839	11135839	lnhk_map_no_chr1_position_txt_convert-10:32.4	scaffold426.0:273
chr10	10757201	11135846	lnhk_map_no_chr1_position_txt_convert-10:30.01	scaffold426.0:266
chr10	10766678	11134991	lnhk_map_no_chr1_position_txt_convert-10:32.14	scaffold426.0:1121
chr10	10861932	10861933	BD_map_snp_no_chr1_position_txt_convert-2:9.7	scaffold426.0:274179
chr10	10869216	10869217	BD_map_snp_no_chr1_position_txt_convert-2:9.3	scaffold426.0:266895
chr10	11136436	11408742	lnhk_map_no_chr1_position_txt_convert-10:38.48	scaffold562.0:226
chr10	11136625	11418819	lnhk_map_no_chr1_position_txt_convert-10:42	scaffold562.0:415
chr10	11141843	11358830	lnhk_map_no_chr1_position_txt_convert-10:42.32	scaffold562.0:5633
chr10	11152166	11152167	BD_map_snp_no_chr1_position_txt_convert-10:94.4	scaffold562.0:15956
chr10	11160180	11160181	BD_map_snp_no_chr1_position_txt_convert-10:94.9	scaffold562.0:23970
chr10	11257633	11257634	BD_map_snp_no_chr1_position_txt_convert-10:94.9	scaffold562.0:121423
chr10	11257651	11257652	BD_map_snp_no_chr1_position_txt_convert-10:79.7	scaffold562.0:121441
chr10	11270348	11270349	BD_map_snp_no_chr1_position_txt_convert-10:80.8	scaffold562.0:134138
chr10	11464870	11894989	lnhk_map_no_chr1_position_txt_convert-10:30.01	scaffold347.0:35004
chr10	11517243	11893468	lnhk_map_no_chr1_position_txt_convert-10:19.79	scaffold347.0:87377
chr10	11637961	11892651	lnhk_map_no_chr1_position_txt_convert-10:32.82	scaffold347.0:208095
chr10	11983151	11994655	lnhk_map_no_chr1_position_txt_convert-10:29.92	scaffold849.0:87813
chr10	11983173	11994199	lnhk_map_no_chr1_position_txt_convert-10:33.12	scaffold849.0:87835
[truncated: 4,792 more rows]

## Sheet: Supplementary Table S8
Supplementary Table S8: Generalized heritability of 18 fruit traits in different years.
[truncated: 53 more rows]

[truncated: 1 more sheets: Supplementary Table S9]
